# Supplementary material for: Who is Who in Carbon Balance and Management 2006
Source: Carbon Balance Manag. 2007 Jan 22;2:1. doi: 10.1186/1750-0680-2-1 (PMC1797196; doi:10.1186/1750-0680-2-1)
Supplement: Additional File 1 — References to the journal articles cited in the first volume of the journal. This file is formatted for importing references into a reference database. [file 1750-0680-2-1-S1.xml]

<?xml version="1.0" encoding="UTF-8" standalone="no" ?><xml><records><record><database name="CBMall4" path="D:\Arhive\CBM\References\CBMall4">CBMall4</database><source-app name="Reference Manager 11.0" version="11.0.1.1709">Reference Manager 11.0</source-app><rec-number>1</rec-number><ref-type name="Journal">17</ref-type><contributors><authors><author><style face="normal" font="default">Dickinson,R.E.</style></author></authors></contributors><titles><title><style face="normal" font="default">Welcome to Carbon Balance and Management</style></title><secondary-title><style face="normal" font="default">Carbon Balance and Management</style></secondary-title></titles><periodical><abbr-1><style face="normal" font="System">Carbon Balance and Management</style></abbr-1></periodical><pages end="" start="1">1-</pages><volume><style face="normal" font="default">1</style></volume><reprint-status status="no-file"/><keywords/><dates><year Day="0" Month="0" Year="2006">2006</year></dates><abstract><style face="normal" font="default">We are pleased to announce the launch of Carbon Balance and Management, a new online open access journal published by BioMed Central</style></abstract><urls><web-urls><url ppv-ref="no">http://www.cbmjournal.com/content/1/1/1</url></web-urls></urls></record><record><database name="CBMall4" path="D:\Arhive\CBM\References\CBMall4">CBMall4</database><source-app name="Reference Manager 11.0" version="11.0.1.1709">Reference Manager 11.0</source-app><rec-number>2</rec-number><ref-type name="Journal">17</ref-type><contributors><authors><author><style face="normal" font="default">McNeil,B.I.</style></author><author><style face="normal" font="default"> Matear,R.</style></author></authors></contributors><titles><title><style face="normal" font="default">Projected climate change impact on oceanic acidification</style></title><secondary-title><style face="normal" font="default">Carbon Balance and Management</style></secondary-title></titles><periodical><abbr-1><style face="normal" font="System">Carbon Balance and Management</style></abbr-1></periodical><pages end="" start="2">2-</pages><volume><style face="normal" font="default">1</style></volume><reprint-status status="in-file"/><keywords><keyword><style face="normal" font="default">acid-base balance</style></keyword><keyword><style face="normal" font="default"> acid-base imbalances in marine organisms</style></keyword><keyword><style face="normal" font="default"> alkalinity</style></keyword><keyword><style face="normal" font="default"> atmosphere-ice-ocean carbon cycle model</style></keyword><keyword><style face="normal" font="default"> atmospheric CO2 concentrations</style></keyword><keyword><style face="normal" font="default"> average surface temperature</style></keyword><keyword><style face="normal" font="default"> biologically mediated pH changes</style></keyword><keyword><style face="normal" font="default"> calcareous shells</style></keyword><keyword><style face="normal" font="default"> climate change</style></keyword><keyword><style face="normal" font="default"> climate change feedbacks on the carbon chemistry</style></keyword><keyword><style face="normal" font="default"> CO2 biological pump</style></keyword><keyword><style face="normal" font="default"> CO2 uptake by the ocean</style></keyword><keyword><style face="normal" font="default"> compensating effects</style></keyword><keyword><style face="normal" font="default"> coupled atmosphere-ocean mode</style></keyword><keyword><style face="normal" font="default"> decrease in pH due to ocean warming</style></keyword><keyword><style face="normal" font="default"> DIC concentrations</style></keyword><keyword><style face="normal" font="default"> direct effects of ocean warming</style></keyword><keyword><style face="normal" font="default"> dissolution of exoskeletal components</style></keyword><keyword><style face="normal" font="default"> extent of ocean acidification</style></keyword><keyword><style face="normal" font="default"> increase in oceanic</style></keyword><keyword><style face="normal" font="default"> insensitivity of pH to climate change</style></keyword><keyword><style face="normal" font="default"> marine organisms</style></keyword><keyword><style face="normal" font="default"> meridional change in pH</style></keyword><keyword><style face="normal" font="default"> net climate change feedback</style></keyword><keyword><style face="normal" font="default"> ocean acidification</style></keyword><keyword><style face="normal" font="default"> ocean pH</style></keyword><keyword><style face="normal" font="default"> Ocean warming</style></keyword><keyword><style face="normal" font="default"> ocean warming feedback</style></keyword><keyword><style face="normal" font="default"> oceanic CO2 uptake</style></keyword><keyword><style face="normal" font="default"> oceanic uptake of anthropogenic CO2</style></keyword><keyword><style face="normal" font="default"> pH of seawater</style></keyword><keyword><style face="normal" font="default"> rate of acidification</style></keyword><keyword><style face="normal" font="default"> reduction in DIC growth</style></keyword><keyword><style face="normal" font="default"> response of marine organisms to pH changes</style></keyword><keyword><style face="normal" font="default"> salinity</style></keyword><keyword><style face="normal" font="default"> sea-ice extent</style></keyword><keyword><style face="normal" font="default"> sensitivity of future oceanic acidification</style></keyword><keyword><style face="normal" font="default"> solubility induced changes</style></keyword><keyword><style face="normal" font="default"> speciation of carbon within the ocean</style></keyword><keyword><style face="normal" font="default"> thermodynamic equilibration</style></keyword></keywords><dates><year Day="0" Month="0" Year="2006">2006</year></dates><abstract><style face="normal" font="default">BACKGROUND:Anthropogenic CO2 uptake by the ocean decreases the pH of seawater, leading to an 'acidification' which may have potential detrimental consequences on marine organisms [1]. Ocean warming or circulation alterations induced by climate change has the potential to slowdown the rate of acidification of ocean waters by decreasing the amount of CO2 uptake by the ocean [2]. However, a recent study showed that climate change affected the decrease in pH insignificantly [3]. Here, we examine the sensitivity of future oceanic acidification to climate change feedbacks within a coupled atmosphere-ocean model and find that ocean warming dominates the climate change feedbacks.RESULTS:Our results show that the direct decrease in pH due to ocean warming is approximately equal to but opposite in magnitude to the indirect increase in pH associated with ocean warming (ie reduced DIC concentration of the upper ocean caused by lower solubility of CO2).CONCLUSION:As climate change feedbacks on pH approximately cancel, future oceanic acidification will closely follow future atmospheric CO2 concentrations. This suggests the only way to slowdown or mitigate the potential biological consequences of future ocean acidification is to significantly reduce fossil-fuel emissions of CO2 to the atmosphere</style></abstract><urls><web-urls><url ppv-ref="no">http://www.cbmjournal.com/content/1/1/2</url></web-urls></urls></record><record><database name="CBMall4" path="D:\Arhive\CBM\References\CBMall4">CBMall4</database><source-app name="Reference Manager 11.0" version="11.0.1.1709">Reference Manager 11.0</source-app><rec-number>3</rec-number><ref-type name="Journal">17</ref-type><contributors><authors><author><style face="normal" font="default">Steffen,W.</style></author></authors></contributors><titles><title><style face="normal" font="default">The Anthropocene, global change and sleeping giants: where on Earth are we going?</style></title><secondary-title><style face="normal" font="default">Carbon Balance and Management</style></secondary-title></titles><periodical><abbr-1><style face="normal" font="System">Carbon Balance and Management</style></abbr-1></periodical><pages end="" start="3">3-</pages><volume><style face="normal" font="default">1</style></volume><reprint-status status="in-file"/><keywords><keyword><style face="normal" font="default">Anthropocene</style></keyword><keyword><style face="normal" font="default"> capacity to act as sinks</style></keyword><keyword><style face="normal" font="default"> carbon cycle feedbacks</style></keyword><keyword><style face="normal" font="default"> changes in the moisture regime</style></keyword><keyword><style face="normal" font="default"> compensating effects</style></keyword><keyword><style face="normal" font="default"> disturbance in terrestrial ecosystems</style></keyword><keyword><style face="normal" font="default"> dynamics of terrestrial ecosystems</style></keyword><keyword><style face="normal" font="default"> ecosystem physiology</style></keyword><keyword><style face="normal" font="default"> enhanced plant growth</style></keyword><keyword><style face="normal" font="default"> feedbacks and nonlinearities</style></keyword><keyword><style face="normal" font="default"> holistic view of the carbon cycle</style></keyword><keyword><style face="normal" font="default"> human emissions-atmospheric CO2 equation</style></keyword><keyword><style face="normal" font="default"> increasing concentration of carbonic acid</style></keyword><keyword><style face="normal" font="default"> marine carbon cycle</style></keyword><keyword><style face="normal" font="default"> mobilisation of nitrogen</style></keyword><keyword><style face="normal" font="default"> net loss of carbon</style></keyword><keyword><style face="normal" font="default"> permafrost soils</style></keyword><keyword><style face="normal" font="default"> pest outbreaks</style></keyword><keyword><style face="normal" font="default"> pools of carbon</style></keyword><keyword><style face="normal" font="default"> responses to a warming climate</style></keyword><keyword><style face="normal" font="default"> rising acidity of the ocean</style></keyword><keyword><style face="normal" font="default"> saturation state of calcium carbonate</style></keyword><keyword><style face="normal" font="default"> soil respiration</style></keyword><keyword><style face="normal" font="default"> the impact on soil respiration</style></keyword><keyword><style face="normal" font="default"> trophic structure of marine ecosystems</style></keyword><keyword><style face="normal" font="default"> vulnerable to rising temperatures</style></keyword><keyword><style face="normal" font="default"> weakening oceanic sink</style></keyword><keyword><style face="normal" font="default"> wildfires</style></keyword><keyword><style face="normal" font="default"> carbon fluxes</style></keyword><keyword><style face="normal" font="default"> forest</style></keyword></keywords><dates><year Day="0" Month="0" Year="2006">2006</year></dates><urls><web-urls><url ppv-ref="no">http://www.cbmjournal.com/content/1/1/3</url></web-urls></urls></record><record><database name="CBMall4" path="D:\Arhive\CBM\References\CBMall4">CBMall4</database><source-app name="Reference Manager 11.0" version="11.0.1.1709">Reference Manager 11.0</source-app><rec-number>4</rec-number><ref-type name="Journal">17</ref-type><contributors><authors><author><style face="normal" font="default">Matsumoto,K.</style></author></authors></contributors><titles><title><style face="normal" font="default">A psychological effect of having a potentially viable sequestration strategy</style></title><secondary-title><style face="normal" font="default">Carbon Balance and Management</style></secondary-title></titles><periodical><abbr-1><style face="normal" font="System">Carbon Balance and Management</style></abbr-1></periodical><pages end="" start="4">4-</pages><volume><style face="normal" font="default">1</style></volume><reprint-status status="no-file"/><keywords><keyword><style face="normal" font="default">acid neutralizing capacity of seawater</style></keyword><keyword><style face="normal" font="default"> Anthropocene</style></keyword><keyword><style face="normal" font="default"> carbon conserving practices</style></keyword><keyword><style face="normal" font="default"> carbon sequestration</style></keyword><keyword><style face="normal" font="default"> carelessness feedback</style></keyword><keyword><style face="normal" font="default"> direct injection of carbon into the deep ocean</style></keyword><keyword><style face="normal" font="default"> fire control in forests</style></keyword><keyword><style face="normal" font="default"> fossil fuel consumption</style></keyword><keyword><style face="normal" font="default"> geoengineering strategies</style></keyword><keyword><style face="normal" font="default"> geologic sequestration</style></keyword><keyword><style face="normal" font="default"> injected carbon</style></keyword><keyword><style face="normal" font="default"> intergenerational equity</style></keyword><keyword><style face="normal" font="default"> Kyoto Protocol</style></keyword><keyword><style face="normal" font="default"> long term means to store CO2</style></keyword><keyword><style face="normal" font="default"> neutralizing capacity of calcium carbonate</style></keyword><keyword><style face="normal" font="default"> purposeful carbon sequestration</style></keyword><keyword><style face="normal" font="default"> purposeful sequestration</style></keyword><keyword><style face="normal" font="default"> rates of leakage</style></keyword><keyword><style face="normal" font="default"> reservoir to purposefully sequester carbon</style></keyword><keyword><style face="normal" font="default"> sequestration efficiency</style></keyword><keyword><style face="normal" font="default"> transfer of CO2 from the atmosphere to the oceans</style></keyword></keywords><dates><year Day="0" Month="0" Year="2006">2006</year></dates><abstract><style face="normal" font="default">Purposeful carbon sequestration by direct injection into the deep ocean can store carbon for centuries. Even after injected carbon begins to leak back out to the atmosphere, much of the injected carbon will remain sequestered because of the acid neutralizing capacity of seawater. The slow leakage that occurs centuries into the future can give a false sense of security that the carbon and climate problem is under control. If this were to cause policy makers to become less vigilant about reducing the total emissions of anthropogenic carbon, our descendants would be penalized with having much higher carbon dioxide content in the atmosphere when leakage begins. This "carelessness feedback" would apply to other forms of sequestration that are not permanent. To avoid falling into this trap requires generations of policy makers to be aware of the feedback and committed to intergenerational equity</style></abstract><urls><web-urls><url ppv-ref="no">http://www.cbmjournal.com/content/1/1/4</url></web-urls></urls></record><record><database name="CBMall4" path="D:\Arhive\CBM\References\CBMall4">CBMall4</database><source-app name="Reference Manager 11.0" version="11.0.1.1709">Reference Manager 11.0</source-app><rec-number>5</rec-number><ref-type name="Journal">17</ref-type><contributors><authors><author><style face="normal" font="default">McNeil,B.I.</style></author></authors></contributors><titles><title><style face="normal" font="default">Significance of the oceanic CO2 sink for national carbon accounts</style></title><secondary-title><style face="normal" font="default">Carbon Balance and Management</style></secondary-title></titles><periodical><abbr-1><style face="normal" font="System">Carbon Balance and Management</style></abbr-1></periodical><pages end="" start="5">5-</pages><volume><style face="normal" font="default">1</style></volume><reprint-status status="in-file"/><keywords><keyword><style face="normal" font="default">atmospheric CO2 concentrations</style></keyword><keyword><style face="normal" font="default"> capacity to absorb anthropogenic CO2</style></keyword><keyword><style face="normal" font="default"> carbon sink</style></keyword><keyword><style face="normal" font="default"> carbon uptake</style></keyword><keyword><style face="normal" font="default"> climate policy</style></keyword><keyword><style face="normal" font="default"> direct human influence</style></keyword><keyword><style face="normal" font="default"> EEZ</style></keyword><keyword><style face="normal" font="default"> EEZ carbon sink</style></keyword><keyword><style face="normal" font="default"> Exclusive Economic Zone</style></keyword><keyword><style face="normal" font="default"> global carbon trading</style></keyword><keyword><style face="normal" font="default"> Kyoto Protocol</style></keyword><keyword><style face="normal" font="default"> national carbon accounts</style></keyword><keyword><style face="normal" font="default"> oceanic anthropogenic CO2 sink</style></keyword></keywords><dates><year Day="0" Month="0" Year="2006">2006</year></dates><abstract><style face="normal" font="default">BACKGROUND:Under the United Nations convention on the law of the sea (1982), each participating country maintains exclusive economic and environmental rights within the oceanic region extending 200 nm from its coastline, known as the Exclusive Economic Zone (EEZ). Although the ocean within each EEZ has a vast capacity to absorb anthropogenic CO2 and therefore potentially be used as a carbon sink, it is not mentioned within the Kyoto Protocol most likely due to inadequate quantitative estimates. Here, I use two methods to estimate the anthropogenic CO2 storage and uptake for a typically large EEZ (Australia).RESULTS:Depending on whether the Antarctic territory is included I find that during the 1990s between 30-40% of Australia's fossil-fuel CO2 emissions were absorbed by its own EEZ.CONCLUSION:This example highlights the potential significance of the EEZ carbon sink for national carbon accounts. However, this 'natural anthropogenic CO2 sink' could be used as a disincentive for certain nations to reduce their anthropogenic CO2 emissions, which would ultimately dampen global efforts to reduce atmospheric CO2 concentrations. Since the oceanic anthropogenic CO2 sink has limited ability to be controlled by human activities, current and future international climate change policies should have an explicit 'EEZ' clause excluding its use within national carbon accounts</style></abstract><urls><web-urls><url ppv-ref="no">http://www.cbmjournal.com/content/1/1/5</url></web-urls></urls></record><record><database name="CBMall4" path="D:\Arhive\CBM\References\CBMall4">CBMall4</database><source-app name="Reference Manager 11.0" version="11.0.1.1709">Reference Manager 11.0</source-app><rec-number>6</rec-number><ref-type name="Journal">17</ref-type><contributors><authors><author><style face="normal" font="default">Lucht,W.</style></author><author><style face="normal" font="default"> Schaphoff,S.</style></author><author><style face="normal" font="default"> Erbrecht,T.</style></author><author><style face="normal" font="default"> Heyder,U.</style></author><author><style face="normal" font="default"> Cramer,W.</style></author></authors></contributors><titles><title><style face="normal" font="default">Terrestrial vegetation redistribution and carbon balance under climate change</style></title><secondary-title><style face="normal" font="default">Carbon Balance and Management</style></secondary-title></titles><periodical><abbr-1><style face="normal" font="System">Carbon Balance and Management</style></abbr-1></periodical><pages end="" start="6">6-</pages><volume><style face="normal" font="default">1</style></volume><reprint-status status="in-file"/><keywords><keyword><style face="normal" font="default">acceptable climate change</style></keyword><keyword><style face="normal" font="default"> adverse conditions</style></keyword><keyword><style face="normal" font="default"> allocation of carbon</style></keyword><keyword><style face="normal" font="default"> anomalously extreme climate</style></keyword><keyword><style face="normal" font="default"> biosphere simulation model</style></keyword><keyword><style face="normal" font="default"> carbon fertilisation</style></keyword><keyword><style face="normal" font="default"> carbon uptake</style></keyword><keyword><style face="normal" font="default"> change of vegetation type</style></keyword><keyword><style face="normal" font="default"> changes in weather patterns</style></keyword><keyword><style face="normal" font="default"> climate change</style></keyword><keyword><style face="normal" font="default"> climate scenario</style></keyword><keyword><style face="normal" font="default"> collapse of the Amazonian rain forest</style></keyword><keyword><style face="normal" font="default"> compensatory mechanisms</style></keyword><keyword><style face="normal" font="default"> cover fraction of major vegetation types</style></keyword><keyword><style face="normal" font="default"> decline in boreal forest area</style></keyword><keyword><style face="normal" font="default"> decline in forest area</style></keyword><keyword><style face="normal" font="default"> decrease of biomass</style></keyword><keyword><style face="normal" font="default"> decreases in transpiration</style></keyword><keyword><style face="normal" font="default"> decreasing rainfall</style></keyword><keyword><style face="normal" font="default"> deforestation</style></keyword><keyword><style face="normal" font="default"> drought-induced tree line</style></keyword><keyword><style face="normal" font="default"> Dynamic Global Vegetation Models</style></keyword><keyword><style face="normal" font="default"> enhanced litter production</style></keyword><keyword><style face="normal" font="default"> environmental stress</style></keyword><keyword><style face="normal" font="default"> exceptionally dry years</style></keyword><keyword><style face="normal" font="default"> expanding land use</style></keyword><keyword><style face="normal" font="default"> feedbacks between climate and vegetation</style></keyword><keyword><style face="normal" font="default"> forest</style></keyword><keyword><style face="normal" font="default"> functional strategies</style></keyword><keyword><style face="normal" font="default"> geographical pattern of vegetation</style></keyword><keyword><style face="normal" font="default"> greenhouse gas emission scenario</style></keyword><keyword><style face="normal" font="default"> heat stress on boreal trees</style></keyword><keyword><style face="normal" font="default"> human well-being</style></keyword><keyword><style face="normal" font="default"> impact of climate change</style></keyword><keyword><style face="normal" font="default"> increase in fire frequency</style></keyword><keyword><style face="normal" font="default"> increased deciduousness</style></keyword><keyword><style face="normal" font="default"> increased water demand</style></keyword><keyword><style face="normal" font="default"> increased water use efficiency</style></keyword><keyword><style face="normal" font="default"> increasing greenhouse gas concentrations</style></keyword><keyword><style face="normal" font="default"> invariant allocation of carbon gains</style></keyword><keyword><style face="normal" font="default"> land ecosystems</style></keyword><keyword><style face="normal" font="default"> leaf nitrogen contents</style></keyword><keyword><style face="normal" font="default"> magnitude of carbon fertilisation effects</style></keyword><keyword><style face="normal" font="default"> mitigation and adaptation policies</style></keyword><keyword><style face="normal" font="default"> net carbon exchange</style></keyword><keyword><style face="normal" font="default"> net carbon loss</style></keyword><keyword><style face="normal" font="default"> net sink of carbon</style></keyword><keyword><style face="normal" font="default"> non-woody vegetation</style></keyword><keyword><style face="normal" font="default"> northward expansion of the boreal forest</style></keyword><keyword><style face="normal" font="default"> nutrient and water constraints</style></keyword><keyword><style face="normal" font="default"> nutrient limitations of vegetation growth</style></keyword><keyword><style face="normal" font="default"> past changes in climate</style></keyword><keyword><style face="normal" font="default"> permafrost thawing depth</style></keyword><keyword><style face="normal" font="default"> recession of the boreal forest</style></keyword><keyword><style face="normal" font="default"> reduced precipitation</style></keyword><keyword><style face="normal" font="default"> regional changes in vegetation structure</style></keyword><keyword><style face="normal" font="default"> responses of plant functional types to climate</style></keyword><keyword><style face="normal" font="default"> robust assessment</style></keyword><keyword><style face="normal" font="default"> sensitivity to natural disturbances</style></keyword><keyword><style face="normal" font="default"> short-lived plant parts</style></keyword><keyword><style face="normal" font="default"> slow down climate change</style></keyword><keyword><style face="normal" font="default"> socioeconomic drivers</style></keyword><keyword><style face="normal" font="default"> soil respiration</style></keyword><keyword><style face="normal" font="default"> spatial distribution of vegetation</style></keyword><keyword><style face="normal" font="default"> species composition</style></keyword><keyword><style face="normal" font="default"> temporal development of vegetation</style></keyword><keyword><style face="normal" font="default"> terrestrial balances of carbon</style></keyword><keyword><style face="normal" font="default"> terrestrial carbon balance</style></keyword><keyword><style face="normal" font="default"> terrestrial carbon sink</style></keyword><keyword><style face="normal" font="default"> terrestrial feedback on climate</style></keyword><keyword><style face="normal" font="default"> terrestrial vegetation</style></keyword><keyword><style face="normal" font="default"> transition from temperate savannah to subtropical woodland</style></keyword><keyword><style face="normal" font="default"> woody encroachment</style></keyword></keywords><dates><year Day="0" Month="0" Year="2006">2006</year></dates><abstract><style face="normal" font="default">BACKGROUND:Dynamic Global Vegetation Models (DGVMs) compute the terrestrial carbon balance as well as the transient spatial distribution of vegetation. We study two scenarios of moderate and strong climate change (2.9 K and 5.3 K temperature increase over present) to investigate the spatial redistribution of major vegetation types and their carbon balance in the year 2100.RESULTS:The world's land vegetation will be more deciduous than at present, and contain about 125 billion tons of additional carbon. While a recession of the boreal forest is simulated in some areas, along with a general expansion to the north, we do not observe a reported collapse of the central Amazonian rain forest. Rather, a decrease of biomass and a change of vegetation type occurs in its northeastern part. The ability of the terrestrial biosphere to sequester carbon from the atmosphere declines strongly in the second half of the 21st century.CONCLUSION:Climate change will cause widespread shifts in the distribution of major vegetation functional types on all continents by the year 2100</style></abstract><urls><web-urls><url ppv-ref="no">http://www.cbmjournal.com/content/1/1/6</url></web-urls></urls></record><record><database name="CBMall4" path="D:\Arhive\CBM\References\CBMall4">CBMall4</database><source-app name="Reference Manager 11.0" version="11.0.1.1709">Reference Manager 11.0</source-app><rec-number>7</rec-number><ref-type name="Journal">17</ref-type><contributors><authors><author><style face="normal" font="default">Erbrecht,T.</style></author><author><style face="normal" font="default"> Lucht,W.</style></author></authors></contributors><titles><title><style face="normal" font="default">Impacts of large-scale climatic disturbances on the terrestrial carbon cycle</style></title><secondary-title><style face="normal" font="default">Carbon Balance and Management</style></secondary-title></titles><periodical><abbr-1><style face="normal" font="System">Carbon Balance and Management</style></abbr-1></periodical><pages end="" start="7">7-</pages><volume><style face="normal" font="default">1</style></volume><reprint-status status="in-file"/><keywords><keyword><style face="normal" font="default">anomalies in atmospheric CO2 increase</style></keyword><keyword><style face="normal" font="default"> anomalous CO2 flux</style></keyword><keyword><style face="normal" font="default"> anthropogenic emissions</style></keyword><keyword><style face="normal" font="default"> burnt biomass</style></keyword><keyword><style face="normal" font="default"> carbon budgets</style></keyword><keyword><style face="normal" font="default"> carbon flux anomalies</style></keyword><keyword><style face="normal" font="default"> carbon fluxes</style></keyword><keyword><style face="normal" font="default"> carbon uptake</style></keyword><keyword><style face="normal" font="default"> data set</style></keyword><keyword><style face="normal" font="default"> disturbances of the global carbon cycle</style></keyword><keyword><style face="normal" font="default"> eddy covariance measurements</style></keyword><keyword><style face="normal" font="default"> effects of temperature and precipitation</style></keyword><keyword><style face="normal" font="default"> extended dry seasons</style></keyword><keyword><style face="normal" font="default"> heterotrophic respiration</style></keyword><keyword><style face="normal" font="default"> land use change</style></keyword><keyword><style face="normal" font="default"> large-scale climate anomalies</style></keyword><keyword><style face="normal" font="default"> lower wet season precipitation</style></keyword><keyword><style face="normal" font="default"> NEE anomalies</style></keyword><keyword><style face="normal" font="default"> net primary production</style></keyword><keyword><style face="normal" font="default"> NPP</style></keyword><keyword><style face="normal" font="default"> reduced soil respiration</style></keyword><keyword><style face="normal" font="default"> response of vegetation</style></keyword><keyword><style face="normal" font="default"> sensitivity of heterotrophic respiration to soil moisture</style></keyword><keyword><style face="normal" font="default"> shifts in spatial rainfall distribution</style></keyword><keyword><style face="normal" font="default"> soil microbial activity</style></keyword><keyword><style face="normal" font="default"> soil organic matter</style></keyword><keyword><style face="normal" font="default"> soil processes</style></keyword><keyword><style face="normal" font="default"> soil respiration</style></keyword><keyword><style face="normal" font="default"> temporal variability of heterotrophic respiration</style></keyword><keyword><style face="normal" font="default"> terrestrial modulation of atmospheric carbon anomalies</style></keyword><keyword><style face="normal" font="default"> variations in the CO2 growth rate</style></keyword><keyword><style face="normal" font="default"> water-limitation of NPP</style></keyword><keyword><style face="normal" font="default"> world-wide cooling</style></keyword></keywords><dates><year Day="0" Month="0" Year="2006">2006</year></dates><abstract><style face="normal" font="default">BACKGROUND:The amount of carbon dioxide in the atmosphere steadily increases as a consequence of anthropogenic emissions but with large interannual variability caused by the terrestrial biosphere. These variations in the CO2 growth rate are caused by large-scale climate anomalies but the relative contributions of vegetation growth and soil decomposition is uncertain. We use a biogeochemical model of the terrestrial biosphere to differentiate the effects of temperature and precipitation on net primary production (NPP) and heterotrophic respiration (Rh) during the two largest anomalies in atmospheric CO2 increase during the last 25 years. One of these, the smallest atmospheric year-to-year increase (largest land carbon uptake) in that period, was caused by global cooling in 1992/93 after the Pinatubo volcanic eruption. The other, the largest atmospheric increase on record (largest land carbon release), was caused by the strong El Nino event of 1997/98.RESULTS:We find that the LPJ model correctly simulates the magnitude of terrestrial modulation of atmospheric carbon anomalies for these two extreme disturbances. The response of soil respiration to changes in temperature and precipitation explains most of the modelled anomalous CO2 flux.CONCLUSION:Observed and modelled NEE anomalies are in good agreement, therefore we suggest that the temporal variability of heterotrophic respiration produced by our model is reasonably realistic. We therefore conclude that during the last 25 years the two largest disturbances of the global carbon cycle were strongly controlled by soil processes rather then the response of vegetation to these large-scale climatic events</style></abstract><urls><web-urls><url ppv-ref="no">http://www.cbmjournal.com/content/1/1/7</url></web-urls></urls></record><record><database name="CBMall4" path="D:\Arhive\CBM\References\CBMall4">CBMall4</database><source-app name="Reference Manager 11.0" version="11.0.1.1709">Reference Manager 11.0</source-app><rec-number>8</rec-number><ref-type name="Journal">17</ref-type><contributors><authors><author><style face="normal" font="default">Svirejeva-Hopkins,A.</style></author><author><style face="normal" font="default"> Schellnhuber,H.J.</style></author></authors></contributors><titles><title><style face="normal" font="default">Modelling carbon dynamics from urban land conversion: fundamental model of city in relation to a local carbon cycle</style></title><secondary-title><style face="normal" font="default">Carbon Balance and Management</style></secondary-title></titles><periodical><abbr-1><style face="normal" font="System">Carbon Balance and Management</style></abbr-1></periodical><pages end="" start="8">8-</pages><volume><style face="normal" font="default">1</style></volume><reprint-status status="in-file"/><keywords><keyword><style face="normal" font="default">carbon emissions</style></keyword><keyword><style face="normal" font="default"> carbon flows</style></keyword><keyword><style face="normal" font="default"> carbon fluxes</style></keyword><keyword><style face="normal" font="default"> conversion of natural lands</style></keyword><keyword><style face="normal" font="default"> data set</style></keyword><keyword><style face="normal" font="default"> dead organic matter</style></keyword><keyword><style face="normal" font="default"> direct anthropogenic emission of CO2</style></keyword><keyword><style face="normal" font="default"> feedbacks and non-linearities</style></keyword><keyword><style face="normal" font="default"> living biomass</style></keyword><keyword><style face="normal" font="default"> NPP</style></keyword><keyword><style face="normal" font="default"> urban territories</style></keyword><keyword><style face="normal" font="default"> urban vegetation</style></keyword><keyword><style face="normal" font="default"> urbanised ecosystem</style></keyword></keywords><dates><year Day="0" Month="0" Year="2006">2006</year></dates><abstract><style face="normal" font="default">BACKGROUND:The main task is to estimate the qualitative and quantitative contribution of urban territories and precisely of the process of urbanization to the Global Carbon Cycle (GCC). Note that, on the contrary to many investigations that have considered direct anthropogenic emission of CO2(urbanized territories produce ca. 96-98% of it), we are interested in more subtle, and up until the present time, weaker processes associated with the conversion of the surrounding natural ecosystems and landscapes into urban lands. Such conversion inevitably takes place when cities are sprawling and additional "natural" lands are becoming "urbanized".RESULTS:In order to fulfil this task, we first develop a fundamental model of urban space, since the type of land cover within a city makes a difference for a local carbon cycle. Hence, a city is sub-divided by built-up, green" (parks, etc.) and informal settlements (favelas) fractions. Another aspect is a sub-division of the additional two regions, which makes the total number reaching eight regions, while the UN divides the world by six. Next, the basic model of the local carbon cycle for urbanized territories is built. We consider two processes: carbon emissions as a result of conversion of natural lands caused by urbanization; and the transformation of carbon flows by "urbanized" ecosystems; when carbon, accumulated by urban vegetation, is exported to the neighbouring territories. The total carbon flow in the model depends, in general, on two groups of parameters. The first includes the NPP, and the sum of living biomass and dead organic matter of ecosystems involved in the process of urbanization, and namely them we calculate here, using a new more realistic approach and taking into account the difference in regional cities' evolution.CONCLUSION:There is also another group of parameters, dealing with the areas of urban territories, and their annual increments. A method of dynamic forecasting of these parameters, based on the statistical regression model, was already suggested; nevertheless we shall further develop a new technique based on one idea to use the gamma-distribution. This will allow us to calculate the total carbon balance and to show how urbanization shifts it</style></abstract><urls><web-urls><url ppv-ref="no">http://www.cbmjournal.com/content/1/1/8</url></web-urls></urls></record><record><database name="CBMall4" path="D:\Arhive\CBM\References\CBMall4">CBMall4</database><source-app name="Reference Manager 11.0" version="11.0.1.1709">Reference Manager 11.0</source-app><rec-number>9</rec-number><ref-type name="Journal">17</ref-type><contributors><authors><author><style face="normal" font="default">Umemiya,C.</style></author></authors></contributors><titles><title><style face="normal" font="default">Improving GHG inventories by regional information exchange: a report from Asia</style></title><secondary-title><style face="normal" font="default">Carbon Balance and Management</style></secondary-title></titles><periodical><abbr-1><style face="normal" font="System">Carbon Balance and Management</style></abbr-1></periodical><pages end="" start="9">9-</pages><volume><style face="normal" font="default">1</style></volume><reprint-status status="no-file"/><keywords><keyword><style face="normal" font="default">activity data</style></keyword><keyword><style face="normal" font="default"> actual country-specific information</style></keyword><keyword><style face="normal" font="default"> agriculture sector</style></keyword><keyword><style face="normal" font="default"> Asia region</style></keyword><keyword><style face="normal" font="default"> consumption activities</style></keyword><keyword><style face="normal" font="default"> country-specific emission factors</style></keyword><keyword><style face="normal" font="default"> default activity data</style></keyword><keyword><style face="normal" font="default"> default emission factors</style></keyword><keyword><style face="normal" font="default"> emission factors</style></keyword><keyword><style face="normal" font="default"> emission sources</style></keyword><keyword><style face="normal" font="default"> emitting mechanisms from sources</style></keyword><keyword><style face="normal" font="default"> estimation methods</style></keyword><keyword><style face="normal" font="default"> GHG inventories</style></keyword><keyword><style face="normal" font="default"> greenhouse gas inventories</style></keyword><keyword><style face="normal" font="default"> guidelines of the Intergovernmental Panel on Climate Change</style></keyword><keyword><style face="normal" font="default"> information exchange activities</style></keyword><keyword><style face="normal" font="default"> IPCC guidelines</style></keyword><keyword><style face="normal" font="default"> Land Use,Land-Use Change and Forestry</style></keyword><keyword><style face="normal" font="default"> Montreal Protocol</style></keyword><keyword><style face="normal" font="default"> national communications</style></keyword><keyword><style face="normal" font="default"> reporting country inventory practices</style></keyword><keyword><style face="normal" font="default"> reporting requirements</style></keyword><keyword><style face="normal" font="default"> sectoral groups of energy</style></keyword><keyword><style face="normal" font="default"> the lack of actual country-specific information</style></keyword><keyword><style face="normal" font="default"> uncertainty of estimated emissions</style></keyword><keyword><style face="normal" font="default"> UNFCCC</style></keyword><keyword><style face="normal" font="default"> UNFCCC requirements</style></keyword><keyword><style face="normal" font="default"> value of the regional network</style></keyword><keyword><style face="normal" font="default"> WGIA</style></keyword></keywords><dates><year Day="0" Month="0" Year="2006">2006</year></dates><abstract><style face="normal" font="default">BACKGROUND:The Parties to the United Nations Framework Convention on Climate Change (UNFCCC) are required to develop and report a national inventory of greenhouse gases not controlled by the Montreal Protocol. In the Asia region, "Workshops on Greenhouse Gas Inventories in Asia (WGIA)" have been organised annually since 2003 under the support of the government of Japan. WGIAs promote information exchange in the region to support countries' efforts to improve the quality of greenhouse gas inventories. This paper reports the major outcomes of the WGIAs and discusses the key aspects of information exchange in the region for the improvement of inventories.RESULTS:The major outcomes of WGIAs intended to help countries improve GHG inventories, can be summarised as follows: (1) identification of common issues and possible solutions by sector, (2) reporting country inventory practices, and (3) verification of the UNFCCC reporting requirements.CONCLUSION:The workshops provided the opportunity for countries to share common issues and constraints pertinent to GHG inventories and to exchange information regarding possible solutions for those issues based on their own experience. The relevance of information exchange is determined due to emission sources, emitting mechanisms from sources, and technologies used. Information exchange about emission sources that are unique to Asia, like those of the agriculture sector, contributes significantly to the accumulation of knowledge at the regional and global levels. Enabling countries to verify their national circumstances with the reporting requirements under UNFCCC is also an essential part of the WGIA information exchange activities</style></abstract><urls><web-urls><url ppv-ref="no">http://www.cbmjournal.com/content/1/1/9</url></web-urls></urls></record><record><database name="CBMall4" path="D:\Arhive\CBM\References\CBMall4">CBMall4</database><source-app name="Reference Manager 11.0" version="11.0.1.1709">Reference Manager 11.0</source-app><rec-number>10</rec-number><ref-type name="Journal">17</ref-type><contributors><authors><author><style face="normal" font="default">Alexandrov,G.A.</style></author></authors></contributors><titles><title><style face="normal" font="default">The purpose of peer review in the case of an open-access publication</style></title><secondary-title><style face="normal" font="default">Carbon Balance and Management</style></secondary-title></titles><periodical><abbr-1><style face="normal" font="System">Carbon Balance and Management</style></abbr-1></periodical><pages end="" start="10">10-</pages><volume><style face="normal" font="default">1</style></volume><reprint-status status="no-file"/><keywords/><dates><year Day="0" Month="0" Year="2006">2006</year></dates><abstract><style face="normal" font="default">First scientific journals were simply a way of informing colleagues about new research findings. In due course, they started filtering out unreasonable claims, and introduced a peer-review system.The purpose of peer reviewing changed with time. Since the middle of the past century, commercial publishers have owned a large number of scientific journals and as a result, the marketable value of a submitted manuscript has become an increasingly important factor in publishing decisions.Recently some publishers have developed business schemes which may stop this tendency. In the case of an open-access publication, the marketable value of a manuscript is not the primary consideration, since access to the research is not being sold. This innovation challenges scientists to re-consider the purpose of peer review.This editorial indicates some of the commonly used criteria for publication that consequently should receive less or little emphasis under the open-access model</style></abstract><urls><web-urls><url ppv-ref="no">http://www.cbmjournal.com/content/1/1/10</url></web-urls></urls></record><record><database name="CBMall4" path="D:\Arhive\CBM\References\CBMall4">CBMall4</database><source-app name="Reference Manager 11.0" version="11.0.1.1709">Reference Manager 11.0</source-app><rec-number>11</rec-number><ref-type name="Journal">17</ref-type><contributors><authors><author><style face="normal" font="default">Scholz,S.</style></author></authors></contributors><titles><title><style face="normal" font="default">The POETICs of industrial carbon dioxide emissions in Japan: an urban and institutional extension of the IPAT identity</style></title><secondary-title><style face="normal" font="default">Carbon Balance and Management</style></secondary-title></titles><periodical><abbr-1><style face="normal" font="System">Carbon Balance and Management</style></abbr-1></periodical><pages end="" start="11">11-</pages><volume><style face="normal" font="default">1</style></volume><reprint-status status="no-file"/><keywords><keyword><style face="normal" font="default">carbon budgets</style></keyword><keyword><style face="normal" font="default"> carbon emissions</style></keyword><keyword><style face="normal" font="default"> Cities for Climate Change Program</style></keyword><keyword><style face="normal" font="default"> ecological modernization</style></keyword><keyword><style face="normal" font="default"> effect of income</style></keyword><keyword><style face="normal" font="default"> embedded carbon</style></keyword><keyword><style face="normal" font="default"> emissions reduction target</style></keyword><keyword><style face="normal" font="default"> energy use</style></keyword><keyword><style face="normal" font="default"> environmental regulations</style></keyword><keyword><style face="normal" font="default"> full carbon budgets for cities</style></keyword><keyword><style face="normal" font="default"> greenhouse gas emissions</style></keyword><keyword><style face="normal" font="default"> industrial carbon dioxide emissions</style></keyword><keyword><style face="normal" font="default"> industrialization</style></keyword><keyword><style face="normal" font="default"> institutional drivers</style></keyword><keyword><style face="normal" font="default"> institutional impacts</style></keyword><keyword><style face="normal" font="default"> IPAT</style></keyword><keyword><style face="normal" font="default"> Kuznets curve</style></keyword><keyword><style face="normal" font="default"> land-use change</style></keyword><keyword><style face="normal" font="default"> locally derived regulatory oversight</style></keyword><keyword><style face="normal" font="default"> modernization effect</style></keyword><keyword><style face="normal" font="default"> national greenhouse gas inventories</style></keyword><keyword><style face="normal" font="default"> population growth</style></keyword><keyword><style face="normal" font="default"> regional carbon budget</style></keyword><keyword><style face="normal" font="default"> technological efficiency</style></keyword><keyword><style face="normal" font="default"> urban areas</style></keyword><keyword><style face="normal" font="default"> urbanized areas</style></keyword><keyword><style face="normal" font="default"> voluntary environmental management standard</style></keyword></keywords><dates><year Day="0" Month="0" Year="2006">2006</year></dates><abstract><style face="normal" font="default">BACKGROUND:This study applies the POETICs framework (population, organization, environment, technology, institutions and culture) to an analysis of industrial carbon dioxide emissions in Japanese cities. The inclusion of institutional variables in the form of International Council for Local Environmental Initiatives membership, ISO 14001 implementation, and non-profit sector activity addresses the ecological limitations of the often used IPAT (impact = population x affluence x technology) approach.RESULTS:Results suggest the weak existence of an environmental Kuznets curve, in which the wealthiest cities are reducing their emissions through increased efficiency. Significant institutional impacts are also found to hold in the predicted directions. Specifically, panel and cross-sectional regressions indicate that membership in the International Council for Local Environmental Initiatives and non-profit organizational presence have negative effects on industrial carbon dioxide emissions.CONCLUSION:The presence of institutional drivers at the city level provides empirical support for the POETICs rubric, which recasts the ecological framing of the IPAT identity in a more sociological mold. The results also indicate that Japanese civil society has a role to play in carbon mitigation. More refined studies need to take into consideration an expanded set of methods, drivers, and carbon budgets, as applied to a broader range of cases outside of Japan, to more accurately assess how civil society can bridge the issue of scale that separates local level policy concerns from global level climate dynamics</style></abstract><urls><web-urls><url ppv-ref="no">http://www.cbmjournal.com/content/1/1/11</url></web-urls></urls></record><record><database name="CBMall4" path="D:\Arhive\CBM\References\CBMall4">CBMall4</database><source-app name="Reference Manager 11.0" version="11.0.1.1709">Reference Manager 11.0</source-app><rec-number>12</rec-number><ref-type name="Journal">17</ref-type><contributors><authors><author><style face="normal" font="default">Yoshida,Y.</style></author></authors></contributors><titles><title><style face="normal" font="default">Development of air conditioning technologies to reduce CO2 emissions in the commercial sector</style></title><secondary-title><style face="normal" font="default">Carbon Balance and Management</style></secondary-title></titles><periodical><abbr-1><style face="normal" font="System">Carbon Balance and Management</style></abbr-1></periodical><pages end="" start="12">12-</pages><volume><style face="normal" font="default">1</style></volume><reprint-status status="in-file"/><keywords><keyword><style face="normal" font="default">baseline energy consumption from air-conditioning</style></keyword><keyword><style face="normal" font="default"> CO2 emissions in the commercial sector</style></keyword><keyword><style face="normal" font="default"> emission factors</style></keyword><keyword><style face="normal" font="default"> emission reduction targets</style></keyword><keyword><style face="normal" font="default"> energy consumption in typical offices</style></keyword><keyword><style face="normal" font="default"> energy savings potential</style></keyword><keyword><style face="normal" font="default"> energy usage within buildings</style></keyword><keyword><style face="normal" font="default"> greenhouse gas inventories</style></keyword><keyword><style face="normal" font="default"> heating,ventilating,and air conditioning</style></keyword><keyword><style face="normal" font="default"> HVAC</style></keyword><keyword><style face="normal" font="default"> mitigating the heat load of buildings</style></keyword><keyword><style face="normal" font="default"> reduce energy consumption in the HVAC</style></keyword></keywords><dates><year Day="0" Month="0" Year="2006">2006</year></dates><abstract><style face="normal" font="default">BACKGROUND:Architectural methods that take into account global environmental conservation generally concentrate on mitigating the heat load of buildings. Here, we evaluate the reduction of carbon dioxide (CO2) emissions that can be achieved by improving heating, ventilating, and air conditioning (HVAC) technologies.RESULTS:The Climate Change Research Hall (CCRH) of the National Institute for Environmental Studies (NIES) is used as a case study. CCRH was built in line with the "Green Government Buildings" program of the Government Buildings Department at the Ministry of Land, Infrastructure and Transport in Japan. We have assessed the technology used in this building, and found that there is a possibility to reduce energy consumption in the HVAC system by 30%.CONCLUSION:Saving energy reduces CO2 emissions in the commercial sector, although emission factors depend on the country or region. Consequently, energy savings potential may serve as a criterion in selecting HVAC technologies with respect to emission reduction targets</style></abstract><urls><web-urls><url ppv-ref="no">http://www.cbmjournal.com/content/1/1/12</url></web-urls></urls></record><record><database name="CBMall4" path="D:\Arhive\CBM\References\CBMall4">CBMall4</database><source-app name="Reference Manager 11.0" version="11.0.1.1709">Reference Manager 11.0</source-app><rec-number>13</rec-number><ref-type name="Journal">17</ref-type><contributors><authors><author><style face="normal" font="default">Canan,P.</style></author><author><style face="normal" font="default"> Schienke,E.</style></author></authors></contributors><titles><title><style face="normal" font="default">Responsibility, opportunity, and vision for higher education in urban and regional carbon management</style></title><secondary-title><style face="normal" font="default">Carbon Balance and Management</style></secondary-title></titles><periodical><abbr-1><style face="normal" font="System">Carbon Balance and Management</style></abbr-1></periodical><pages end="" start="13">13-</pages><volume><style face="normal" font="default">1</style></volume><reprint-status status="no-file"/><keywords><keyword><style face="normal" font="default">Carbon Management Education</style></keyword><keyword><style face="normal" font="default"> locally appropriate levers for carbon management</style></keyword><keyword><style face="normal" font="default"> Urban and Regional Carbon Management</style></keyword></keywords><dates><year Day="0" Month="0" Year="2006">2006</year></dates><abstract><style face="normal" font="default">This is a summary of the conversation among scholars attending the special session on "Responsibility, Opportunity, and Vision for Higher Education in Urban and Regional Carbon Management" at the First International Conference on Carbon Management at Urban and Regional Levels: Connecting Development Decisions to Global Issues in Mexico City Sept. 4-8, 2006. It includes The Declaration for Carbon Management Education, agreed upon by the participants. Obstacles to such a vision were discussed along with exemplar models of transdisciplinary curricula and suggestions for scholarship</style></abstract><urls><web-urls><url ppv-ref="no">http://www.cbmjournal.com/content/1/1/13</url></web-urls></urls></record><record><database name="CBMall4" path="D:\Arhive\CBM\References\CBMall4">CBMall4</database><source-app name="Reference Manager 11.0" version="11.0.1.1709">Reference Manager 11.0</source-app><rec-number>14</rec-number><ref-type name="Journal">17</ref-type><contributors><authors><author><style face="normal" font="default">Grace,P.R.</style></author><author><style face="normal" font="default"> Post,W.M.</style></author><author><style face="normal" font="default"> Hennessy,K.</style></author></authors></contributors><titles><title><style face="normal" font="default">The potential impact of climate change on Australia's soil organic carbon resources</style></title><secondary-title><style face="normal" font="default">Carbon Balance and Management</style></secondary-title></titles><periodical><abbr-1><style face="normal" font="System">Carbon Balance and Management</style></abbr-1></periodical><pages end="" start="14">14-</pages><volume><style face="normal" font="default">1</style></volume><reprint-status status="no-file"/><keywords><keyword><style face="normal" font="default">ability to retain organic carbon</style></keyword><keyword><style face="normal" font="default"> baseline value for SOC</style></keyword><keyword><style face="normal" font="default"> cation exchange capacity</style></keyword><keyword><style face="normal" font="default"> climate change</style></keyword><keyword><style face="normal" font="default"> desertification</style></keyword><keyword><style face="normal" font="default"> forest</style></keyword><keyword><style face="normal" font="default"> global decline in SOC</style></keyword><keyword><style face="normal" font="default"> impact of climate change</style></keyword><keyword><style face="normal" font="default"> Miami model</style></keyword><keyword><style face="normal" font="default"> net primary production</style></keyword><keyword><style face="normal" font="default"> NPP</style></keyword><keyword><style face="normal" font="default"> phosphorus availability</style></keyword><keyword><style face="normal" font="default"> quantifiable mitigation strategies</style></keyword><keyword><style face="normal" font="default"> SOC</style></keyword><keyword><style face="normal" font="default"> soil crusting and compaction</style></keyword><keyword><style face="normal" font="default"> soil organic carbon</style></keyword><keyword><style face="normal" font="default"> soil organic matter</style></keyword><keyword><style face="normal" font="default"> soil survey</style></keyword><keyword><style face="normal" font="default"> steady state analysis</style></keyword><keyword><style face="normal" font="default"> terrestrial carbon cycling</style></keyword></keywords><dates><year Day="0" Month="0" Year="2006">2006</year></dates><abstract><style face="normal" font="default">BACKGROUND:Soil organic carbon (SOC) represents a significant pool of carbon within the biosphere. Climatic shifts in temperature and precipitation have a major influence on the decomposition and amount of SOC stored within an ecosystem and that released into the atmosphere. We have linked net primary production (NPP) algorithms, which include the impact of enhanced atmospheric CO2 on plant growth, to the SOCRATES terrestrial carbon model to estimate changes in SOC for the Australia continent between the years 1990 and 2100 in response to climate changes generated by the CSIRO Mark 2 Global Circulation Model (GCM).RESULTS:We estimate organic carbon storage in the topsoil (0-10 cm) of the Australian continent in 1990 to be 8.1 Gt. This equates to 19 and 34 Gt in the top 30 and 100 cm of soil, respectively. By the year 2100, under a low emissions scenario, topsoil organic carbon stores of the continent will have increased by 0.6% (49 Mt C). Under a high emissions scenario, the Australian continent becomes a source of CO2 with a net reduction of 6.4% (518 Mt) in topsoil carbon, when compared to no climate change. This is partially offset by the predicted increase in NPP of 20.3%CONCLUSION:Climate change impacts must be studied holistically, requiring integration of climate, plant, ecosystem and soil sciences. The SOCRATES terrestrial carbon cycling model provides realistic estimates of changes in SOC storage in response to climate change over the next century, and confirms the need for greater consideration of soils in assessing the full impact of climate change and the development of quantifiable mitigation strategies</style></abstract><urls><web-urls><url ppv-ref="no">http://www.cbmjournal.com/content/1/1/14</url></web-urls></urls></record><record><database name="CBMall4" path="D:\Arhive\CBM\References\CBMall4">CBMall4</database><source-app name="Reference Manager 11.0" version="11.0.1.1709">Reference Manager 11.0</source-app><rec-number>15</rec-number><ref-type name="Journal">17</ref-type><contributors><authors><author><style face="normal" font="default">Kindermann,G.</style></author><author><style face="normal" font="default"> Obersteiner,M.</style></author><author><style face="normal" font="default"> Rametsteiner,E.</style></author><author><style face="normal" font="default"> McCallum,I.</style></author></authors></contributors><titles><title><style face="normal" font="default">Predicting the deforestation-trend under different carbon-prices</style></title><secondary-title><style face="normal" font="default">Carbon Balance and Management</style></secondary-title></titles><periodical><abbr-1><style face="normal" font="System">Carbon Balance and Management</style></abbr-1></periodical><pages end="" start="15">15-</pages><volume><style face="normal" font="default">1</style></volume><reprint-status status="no-file"/><keywords><keyword><style face="normal" font="default">afforestation</style></keyword><keyword><style face="normal" font="default"> carbon price incentive schemes</style></keyword><keyword><style face="normal" font="default"> carbon sequestration</style></keyword><keyword><style face="normal" font="default"> carbon stocks in forest biomass</style></keyword><keyword><style face="normal" font="default"> carbon tax</style></keyword><keyword><style face="normal" font="default"> carbon uptake</style></keyword><keyword><style face="normal" font="default"> current forest cover</style></keyword><keyword><style face="normal" font="default"> deforestation</style></keyword><keyword><style face="normal" font="default"> deforestation emissions</style></keyword><keyword><style face="normal" font="default"> deforestation tax</style></keyword><keyword><style face="normal" font="default"> financial mechanisms</style></keyword><keyword><style face="normal" font="default"> forest</style></keyword><keyword><style face="normal" font="default"> forest degradation</style></keyword><keyword><style face="normal" font="default"> forest expansion</style></keyword><keyword><style face="normal" font="default"> fuelwood production</style></keyword><keyword><style face="normal" font="default"> incentives for keeping the forest carbon stock intact</style></keyword><keyword><style face="normal" font="default"> increases in growing stock</style></keyword><keyword><style face="normal" font="default"> land use model</style></keyword><keyword><style face="normal" font="default"> net ecosystem production</style></keyword><keyword><style face="normal" font="default"> reducing deforestation</style></keyword><keyword><style face="normal" font="default"> retention of forests</style></keyword><keyword><style face="normal" font="default"> the value of forest land</style></keyword></keywords><dates><year Day="0" Month="0" Year="2006">2006</year></dates><urls><web-urls><url ppv-ref="no">http://www.cbmjournal.com/content/1/1/15</url></web-urls></urls></record><record><database name="CBMall4" path="D:\Arhive\CBM\References\CBMall4">CBMall4</database><source-app name="Reference Manager 11.0" version="11.0.1.1709">Reference Manager 11.0</source-app><rec-number>16</rec-number><ref-type name="Journal">17</ref-type><contributors><authors><author><style face="normal" font="default">Rustad,L.E.</style></author><author><style face="normal" font="default"> Campbell,J.</style></author><author><style face="normal" font="default"> Marion,G.M.</style></author><author><style face="normal" font="default"> Norby,R.J.</style></author><author><style face="normal" font="default"> Mitchell,M.J.</style></author><author><style face="normal" font="default"> Hartley,A.E.</style></author><author><style face="normal" font="default"> Cornelissen,J.H.C.</style></author><author><style face="normal" font="default"> Gurevitch,J.</style></author><author><style face="normal" font="default"> GCTE,N.E.W.S.</style></author></authors></contributors><titles><title><style face="normal" font="default">A meta-analyses of the response of soil respiration, net N mineralization, and aboveground plant growth to experimental ecosystem warming</style></title><secondary-title><style face="normal" font="default">Oecologia</style></secondary-title></titles><periodical><abbr-1><style face="normal" font="System">Oecologia</style></abbr-1></periodical><pages end="562" start="543">543-562</pages><volume><style face="normal" font="default">126</style></volume><reprint-status status="no-file"/><keywords><keyword><style face="normal" font="default">soil respiration</style></keyword></keywords><dates><year Day="0" Month="0" Year="2000">2000</year></dates><urls/></record><record><database name="CBMall4" path="D:\Arhive\CBM\References\CBMall4">CBMall4</database><source-app name="Reference Manager 11.0" version="11.0.1.1709">Reference Manager 11.0</source-app><rec-number>17</rec-number><ref-type name="Journal">17</ref-type><contributors><authors><author><style face="normal" font="default">Kurz,W.A.</style></author><author><style face="normal" font="default"> Apps,M.J.</style></author></authors></contributors><titles><title><style face="normal" font="default">A 70-year retrospective analysis of carbon fluxes in the Canadian forest sector</style></title><secondary-title><style face="normal" font="default">Ecological Applications</style></secondary-title></titles><periodical><abbr-1><style face="normal" font="System">Ecological Applications</style></abbr-1></periodical><pages end="547" start="526">526-547</pages><volume><style face="normal" font="default">9</style></volume><reprint-status status="no-file"/><keywords><keyword><style face="normal" font="default">forest</style></keyword><keyword><style face="normal" font="default"> carbon fluxes</style></keyword></keywords><dates><year Day="0" Month="0" Year="1999">1999</year></dates><urls/></record><record><database name="CBMall4" path="D:\Arhive\CBM\References\CBMall4">CBMall4</database><source-app name="Reference Manager 11.0" version="11.0.1.1709">Reference Manager 11.0</source-app><rec-number>18</rec-number><ref-type name="Journal">17</ref-type><contributors><authors><author><style face="normal" font="default">Matear,R.J.</style></author><author><style face="normal" font="default"> Hirst,A.C.</style></author></authors></contributors><titles><title><style face="normal" font="default">Climate change feedback on the future oceanic CO2 uptake</style></title><secondary-title><style face="normal" font="default">Tellus Ser B-Chem Phys Meteorol</style></secondary-title></titles><periodical><abbr-1><style face="normal" font="System">Tellus Ser B-Chem Phys Meteorol</style></abbr-1></periodical><pages end="733" start="722">722-733</pages><volume><style face="normal" font="default">51</style></volume><reprint-status status="no-file"/><keywords><keyword><style face="normal" font="default">climate change</style></keyword><keyword><style face="normal" font="default"> oceanic CO2 uptake</style></keyword></keywords><dates><year Day="0" Month="0" Year="1999">1999</year></dates><urls/></record><record><database name="CBMall4" path="D:\Arhive\CBM\References\CBMall4">CBMall4</database><source-app name="Reference Manager 11.0" version="11.0.1.1709">Reference Manager 11.0</source-app><rec-number>19</rec-number><ref-type name="Journal">17</ref-type><contributors><authors><author><style face="normal" font="default">Orr,J.C.</style></author><author><style face="normal" font="default"> Fabry,V.J.</style></author><author><style face="normal" font="default"> Aumont,O.</style></author><author><style face="normal" font="default"> Bopp,L.</style></author><author><style face="normal" font="default"> Doney,S.C.</style></author><author><style face="normal" font="default"> Feely,R.A.</style></author><author><style face="normal" font="default"> Gnanadesikan,A.</style></author><author><style face="normal" font="default"> Gruber,N.</style></author><author><style face="normal" font="default"> Ishida,A.</style></author><author><style face="normal" font="default"> Joos,F.</style></author><author><style face="normal" font="default"> Key,R.M.</style></author><author><style face="normal" font="default"> Lindsay,K.</style></author><author><style face="normal" font="default"> Maier-Reimer,E.</style></author><author><style face="normal" font="default"> Matear,R.</style></author><author><style face="normal" font="default"> Monfray,P.</style></author><author><style face="normal" font="default"> Mouchet,A.</style></author><author><style face="normal" font="default"> Najjar,R.G.</style></author><author><style face="normal" font="default"> Plattner,G.K.</style></author><author><style face="normal" font="default"> Rodgers,K.B.</style></author><author><style face="normal" font="default"> Sabine,C.L.</style></author><author><style face="normal" font="default"> Sarmiento,J.L.</style></author><author><style face="normal" font="default"> Schlitzer,R.</style></author><author><style face="normal" font="default"> Slater,R.D.</style></author><author><style face="normal" font="default"> Totterdell,I.J.</style></author><author><style face="normal" font="default"> Weirig,M.F.</style></author><author><style face="normal" font="default"> Yamanaka,Y.</style></author><author><style face="normal" font="default"> Yool,A.</style></author></authors></contributors><titles><title><style face="normal" font="default">Anthropogenic ocean acidification over the twenty-first century and its impact on calcifying organisms</style></title><secondary-title><style face="normal" font="default">Nature</style></secondary-title></titles><periodical><abbr-1><style face="normal" font="System">Nature</style></abbr-1></periodical><pages end="686" start="681">681-686</pages><volume><style face="normal" font="default">437</style></volume><reprint-status status="no-file"/><keywords><keyword><style face="normal" font="default">ocean acidification</style></keyword></keywords><dates><year Day="0" Month="0" Year="2005">2005</year></dates><urls/></record><record><database name="CBMall4" path="D:\Arhive\CBM\References\CBMall4">CBMall4</database><source-app name="Reference Manager 11.0" version="11.0.1.1709">Reference Manager 11.0</source-app><rec-number>20</rec-number><ref-type name="Journal">17</ref-type><contributors><authors><author><style face="normal" font="default">Caldeira,K.</style></author><author><style face="normal" font="default"> Wickett,M.E.</style></author></authors></contributors><titles><title><style face="normal" font="default">Anthropogenic carbon and ocean pH</style></title><secondary-title><style face="normal" font="default">Nature</style></secondary-title></titles><periodical><abbr-1><style face="normal" font="System">Nature</style></abbr-1></periodical><pages end="365" start="365">365-365</pages><volume><style face="normal" font="default">425</style></volume><reprint-status status="no-file"/><keywords><keyword><style face="normal" font="default">ocean pH</style></keyword></keywords><dates><year Day="0" Month="0" Year="2003">2003</year></dates><urls/></record><record><database name="CBMall4" path="D:\Arhive\CBM\References\CBMall4">CBMall4</database><source-app name="Reference Manager 11.0" version="11.0.1.1709">Reference Manager 11.0</source-app><rec-number>21</rec-number><ref-type name="Journal">17</ref-type><contributors><authors><author><style face="normal" font="default">Walsh,P.J.</style></author><author><style face="normal" font="default"> Milligan,C.L.</style></author></authors></contributors><titles><title><style face="normal" font="default">Coordination of Metabolism and Intracellular Acid-Base Status - Ionic Regulation and Metabolic Consequences</style></title><secondary-title><style face="normal" font="default">Canadian Journal of Zoology-Revue Canadienne De Zoologie</style></secondary-title></titles><periodical><abbr-1><style face="normal" font="System">Canadian Journal of Zoology-Revue Canadienne De Zoologie</style></abbr-1></periodical><pages end="3004" start="2994">2994-3004</pages><volume><style face="normal" font="default">67</style></volume><reprint-status status="no-file"/><keywords/><dates><year Day="0" Month="0" Year="1989">1989</year></dates><urls/></record><record><database name="CBMall4" path="D:\Arhive\CBM\References\CBMall4">CBMall4</database><source-app name="Reference Manager 11.0" version="11.0.1.1709">Reference Manager 11.0</source-app><rec-number>22</rec-number><ref-type name="Journal">17</ref-type><contributors><authors><author><style face="normal" font="default">Seibel,B.A.</style></author><author><style face="normal" font="default"> Walsh,P.J.</style></author></authors></contributors><titles><title><style face="normal" font="default">Carbon cycle - Potential, impacts of CO2 injection on deep-sea biota</style></title><secondary-title><style face="normal" font="default">Science</style></secondary-title></titles><periodical><abbr-1><style face="normal" font="System">Science</style></abbr-1></periodical><pages end="320" start="319">319-320</pages><volume><style face="normal" font="default">294</style></volume><reprint-status status="no-file"/><keywords/><dates><year Day="0" Month="0" Year="2001">2001</year></dates><urls/></record><record><database name="CBMall4" path="D:\Arhive\CBM\References\CBMall4">CBMall4</database><source-app name="Reference Manager 11.0" version="11.0.1.1709">Reference Manager 11.0</source-app><rec-number>23</rec-number><ref-type name="Journal">17</ref-type><contributors><authors><author><style face="normal" font="default">Seibel,B.A.</style></author><author><style face="normal" font="default"> Walsh,P.J.</style></author></authors></contributors><titles><title><style face="normal" font="default">Biological impacts of deep-sea carbon dioxide injection inferred from indices of physiological performance</style></title><secondary-title><style face="normal" font="default">Journal of Experimental Biology</style></secondary-title></titles><periodical><abbr-1><style face="normal" font="System">Journal of Experimental Biology</style></abbr-1></periodical><pages end="650" start="641">641-650</pages><volume><style face="normal" font="default">206</style></volume><reprint-status status="no-file"/><keywords/><dates><year Day="0" Month="0" Year="2003">2003</year></dates><urls/></record><record><database name="CBMall4" path="D:\Arhive\CBM\References\CBMall4">CBMall4</database><source-app name="Reference Manager 11.0" version="11.0.1.1709">Reference Manager 11.0</source-app><rec-number>24</rec-number><ref-type name="Journal">17</ref-type><contributors><authors><author><style face="normal" font="default">Barry,J.P.</style></author><author><style face="normal" font="default"> Buck,K.R.</style></author><author><style face="normal" font="default"> Lovera,C.F.</style></author><author><style face="normal" font="default"> Kuhnz,L.</style></author><author><style face="normal" font="default"> Whaling,P.J.</style></author><author><style face="normal" font="default"> Peltzer,E.T.</style></author><author><style face="normal" font="default"> Walz,P.</style></author><author><style face="normal" font="default"> Brewer,P.G.</style></author></authors></contributors><titles><title><style face="normal" font="default">Effects of direct ocean CO2 injection on deep-sea meiofauna</style></title><secondary-title><style face="normal" font="default">Journal of Oceanography</style></secondary-title></titles><periodical><abbr-1><style face="normal" font="System">Journal of Oceanography</style></abbr-1></periodical><pages end="766" start="759">759-766</pages><volume><style face="normal" font="default">60</style></volume><reprint-status status="no-file"/><keywords/><dates><year Day="0" Month="0" Year="2004">2004</year></dates><urls/></record><record><database name="CBMall4" path="D:\Arhive\CBM\References\CBMall4">CBMall4</database><source-app name="Reference Manager 11.0" version="11.0.1.1709">Reference Manager 11.0</source-app><rec-number>25</rec-number><ref-type name="Journal">17</ref-type><contributors><authors><author><style face="normal" font="default">Engel,A.</style></author><author><style face="normal" font="default"> Zondervan,I.</style></author><author><style face="normal" font="default"> Aerts,K.</style></author><author><style face="normal" font="default"> Beaufort,L.</style></author><author><style face="normal" font="default"> Benthien,A.</style></author><author><style face="normal" font="default"> Chou,L.</style></author><author><style face="normal" font="default"> Delille,B.</style></author><author><style face="normal" font="default"> Gattuso,J.P.</style></author><author><style face="normal" font="default"> Harlay,J.</style></author><author><style face="normal" font="default"> Heemann,C.</style></author><author><style face="normal" font="default"> Hoffmann,L.</style></author><author><style face="normal" font="default"> Jacquet,S.</style></author><author><style face="normal" font="default"> Nejstgaard,J.</style></author><author><style face="normal" font="default"> Pizay,M.D.</style></author><author><style face="normal" font="default"> Rochelle-Newall,E.</style></author><author><style face="normal" font="default"> Schneider,U.</style></author><author><style face="normal" font="default"> Terbrueggen,A.</style></author><author><style face="normal" font="default"> Riebesell,U.</style></author></authors></contributors><titles><title><style face="normal" font="default">Testing the direct effect of CO2 concentration on a bloom of the coccolithophorid Emiliania huxleyi in mesocosm experiments</style></title><secondary-title><style face="normal" font="default">Limnology and Oceanography</style></secondary-title></titles><periodical><abbr-1><style face="normal" font="System">Limnology and Oceanography</style></abbr-1></periodical><pages end="507" start="493">493-507</pages><volume><style face="normal" font="default">50</style></volume><reprint-status status="no-file"/><keywords/><dates><year Day="0" Month="0" Year="2005">2005</year></dates><urls/></record><record><database name="CBMall4" path="D:\Arhive\CBM\References\CBMall4">CBMall4</database><source-app name="Reference Manager 11.0" version="11.0.1.1709">Reference Manager 11.0</source-app><rec-number>26</rec-number><ref-type name="Journal">17</ref-type><contributors><authors><author><style face="normal" font="default">Kikkawa,T.</style></author><author><style face="normal" font="default"> Ishimatsu,A.</style></author><author><style face="normal" font="default"> Kita,J.</style></author></authors></contributors><titles><title><style face="normal" font="default">Acute CO2 tolerance during the early developmental stages of four marine teleosts</style></title><secondary-title><style face="normal" font="default">Environmental Toxicology</style></secondary-title></titles><periodical><abbr-1><style face="normal" font="System">Environmental Toxicology</style></abbr-1></periodical><pages end="382" start="375">375-382</pages><volume><style face="normal" font="default">18</style></volume><reprint-status status="no-file"/><keywords/><dates><year Day="0" Month="0" Year="2003">2003</year></dates><urls/></record><record><database name="CBMall4" path="D:\Arhive\CBM\References\CBMall4">CBMall4</database><source-app name="Reference Manager 11.0" version="11.0.1.1709">Reference Manager 11.0</source-app><rec-number>27</rec-number><ref-type name="Journal">17</ref-type><contributors><authors><author><style face="normal" font="default">Pedersen,M.F.</style></author><author><style face="normal" font="default"> Hansen,P.J.</style></author></authors></contributors><titles><title><style face="normal" font="default">Effects of high pH on a natural marine planktonic community</style></title><secondary-title><style face="normal" font="default">Marine Ecology-Progress Series</style></secondary-title></titles><periodical><abbr-1><style face="normal" font="System">Marine Ecology-Progress Series</style></abbr-1></periodical><pages end="31" start="19">19-31</pages><volume><style face="normal" font="default">260</style></volume><reprint-status status="no-file"/><keywords/><dates><year Day="0" Month="0" Year="2003">2003</year></dates><urls/></record><record><database name="CBMall4" path="D:\Arhive\CBM\References\CBMall4">CBMall4</database><source-app name="Reference Manager 11.0" version="11.0.1.1709">Reference Manager 11.0</source-app><rec-number>28</rec-number><ref-type name="Journal">17</ref-type><contributors><authors><author><style face="normal" font="default">Pedersen,M.F.</style></author><author><style face="normal" font="default"> Hansen,P.J.</style></author></authors></contributors><titles><title><style face="normal" font="default">Effects of high pH on the growth and survival of six marine heterotrophic protists</style></title><secondary-title><style face="normal" font="default">Marine Ecology-Progress Series</style></secondary-title></titles><periodical><abbr-1><style face="normal" font="System">Marine Ecology-Progress Series</style></abbr-1></periodical><pages end="41" start="33">33-41</pages><volume><style face="normal" font="default">260</style></volume><reprint-status status="no-file"/><keywords/><dates><year Day="0" Month="0" Year="2003">2003</year></dates><urls/></record><record><database name="CBMall4" path="D:\Arhive\CBM\References\CBMall4">CBMall4</database><source-app name="Reference Manager 11.0" version="11.0.1.1709">Reference Manager 11.0</source-app><rec-number>29</rec-number><ref-type name="Journal">17</ref-type><contributors><authors><author><style face="normal" font="default">Portner,H.O.</style></author><author><style face="normal" font="default"> Langenbuch,M.</style></author><author><style face="normal" font="default"> Reipschlager,A.</style></author></authors></contributors><titles><title><style face="normal" font="default">Biological impact of elevated ocean CO2 concentrations: Lessons from animal physiology and earth history</style></title><secondary-title><style face="normal" font="default">Journal of Oceanography</style></secondary-title></titles><periodical><abbr-1><style face="normal" font="System">Journal of Oceanography</style></abbr-1></periodical><pages end="718" start="705">705-718</pages><volume><style face="normal" font="default">60</style></volume><reprint-status status="no-file"/><keywords/><dates><year Day="0" Month="0" Year="2004">2004</year></dates><urls/></record><record><database name="CBMall4" path="D:\Arhive\CBM\References\CBMall4">CBMall4</database><source-app name="Reference Manager 11.0" version="11.0.1.1709">Reference Manager 11.0</source-app><rec-number>30</rec-number><ref-type name="Journal">17</ref-type><contributors><authors><author><style face="normal" font="default">Hirst,A.C.</style></author><author><style face="normal" font="default"> Gordon,H.B.</style></author><author><style face="normal" font="default"> Ofarrell,S.P.</style></author></authors></contributors><titles><title><style face="normal" font="default">Global warming in a coupled climate model including oceanic eddy-induced advection</style></title><secondary-title><style face="normal" font="default">Geophysical Research Letters</style></secondary-title></titles><periodical><abbr-1><style face="normal" font="System">Geophysical Research Letters</style></abbr-1></periodical><pages end="3364" start="3361">3361-3364</pages><volume><style face="normal" font="default">23</style></volume><reprint-status status="no-file"/><keywords/><dates><year Day="0" Month="0" Year="1996">1996</year></dates><urls/></record><record><database name="CBMall4" path="D:\Arhive\CBM\References\CBMall4">CBMall4</database><source-app name="Reference Manager 11.0" version="11.0.1.1709">Reference Manager 11.0</source-app><rec-number>31</rec-number><ref-type name="Journal">17</ref-type><contributors><authors><author><style face="normal" font="default">Watterson,I.G.</style></author><author><style face="normal" font="default"> Ofarrell,S.P.</style></author><author><style face="normal" font="default"> Dix,M.R.</style></author></authors></contributors><titles><title><style face="normal" font="default">Energy and water transport in climates simulated by a general circulation model that includes dynamic sea ice</style></title><secondary-title><style face="normal" font="default">Journal of Geophysical Research-Atmospheres</style></secondary-title></titles><periodical><abbr-1><style face="normal" font="System">Journal of Geophysical Research-Atmospheres</style></abbr-1></periodical><pages end="11037" start="11027">11027-11037</pages><volume><style face="normal" font="default">102(D10)</style></volume><reprint-status status="no-file"/><keywords/><dates><year Day="0" Month="0" Year="1997">1997</year></dates><urls/></record><record><database name="CBMall4" path="D:\Arhive\CBM\References\CBMall4">CBMall4</database><source-app name="Reference Manager 11.0" version="11.0.1.1709">Reference Manager 11.0</source-app><rec-number>32</rec-number><ref-type name="Journal">17</ref-type><contributors><authors><author><style face="normal" font="default">Marchetti,C.</style></author></authors></contributors><titles><title><style face="normal" font="default">On geoengineering and the CO2 problem</style></title><secondary-title><style face="normal" font="default">Climatic Change</style></secondary-title></titles><periodical><abbr-1><style face="normal" font="System">Climatic Change</style></abbr-1></periodical><pages end="68" start="59">59-68</pages><volume><style face="normal" font="default">1</style></volume><reprint-status status="no-file"/><keywords/><dates><year Day="0" Month="0" Year="1977">1977</year></dates><urls/></record><record><database name="CBMall4" path="D:\Arhive\CBM\References\CBMall4">CBMall4</database><source-app name="Reference Manager 11.0" version="11.0.1.1709">Reference Manager 11.0</source-app><rec-number>33</rec-number><ref-type name="Journal">17</ref-type><contributors><authors><author><style face="normal" font="default">Pacala,S.</style></author><author><style face="normal" font="default"> Socolow,R.</style></author></authors></contributors><titles><title><style face="normal" font="default">Stabilization wedges: Solving the climate problem for the next 50 years with current technologies</style></title><secondary-title><style face="normal" font="default">Science</style></secondary-title></titles><periodical><abbr-1><style face="normal" font="System">Science</style></abbr-1></periodical><pages end="972" start="968">968-972</pages><volume><style face="normal" font="default">305</style></volume><reprint-status status="no-file"/><keywords/><dates><year Day="0" Month="0" Year="2004">2004</year></dates><urls/></record><record><database name="CBMall4" path="D:\Arhive\CBM\References\CBMall4">CBMall4</database><source-app name="Reference Manager 11.0" version="11.0.1.1709">Reference Manager 11.0</source-app><rec-number>34</rec-number><ref-type name="Journal">17</ref-type><contributors><authors><author><style face="normal" font="default">McNeil,B.I.</style></author><author><style face="normal" font="default"> Matear,R.J.</style></author><author><style face="normal" font="default"> Key,R.M.</style></author><author><style face="normal" font="default"> Bullister,J.L.</style></author><author><style face="normal" font="default"> Sarmiento,J.L.</style></author></authors></contributors><titles><title><style face="normal" font="default">Anthropogenic CO2 uptake by the ocean based on the global chlorofluorocarbon data set</style></title><secondary-title><style face="normal" font="default">Science</style></secondary-title></titles><periodical><abbr-1><style face="normal" font="System">Science</style></abbr-1></periodical><pages end="239" start="235">235-239</pages><volume><style face="normal" font="default">299</style></volume><reprint-status status="no-file"/><keywords><keyword><style face="normal" font="default">CO2 uptake by the ocean</style></keyword><keyword><style face="normal" font="default"> data set</style></keyword></keywords><dates><year Day="0" Month="0" Year="2003">2003</year></dates><urls/></record><record><database name="CBMall4" path="D:\Arhive\CBM\References\CBMall4">CBMall4</database><source-app name="Reference Manager 11.0" version="11.0.1.1709">Reference Manager 11.0</source-app><rec-number>35</rec-number><ref-type name="Journal">17</ref-type><contributors><authors><author><style face="normal" font="default">Keeling,R.F.</style></author><author><style face="normal" font="default"> Garcia,H.E.</style></author></authors></contributors><titles><title><style face="normal" font="default">The change in oceanic O-2 inventory associated with recent global warming</style></title><secondary-title><style face="normal" font="default">Proc Natl Acad Sci U S A</style></secondary-title></titles><periodical><abbr-1><style face="normal" font="System">Proc Natl Acad Sci U S A</style></abbr-1></periodical><pages end="7853" start="7848">7848-7853</pages><volume><style face="normal" font="default">99</style></volume><reprint-status status="no-file"/><keywords/><dates><year Day="0" Month="0" Year="2002">2002</year></dates><urls/></record><record><database name="CBMall4" path="D:\Arhive\CBM\References\CBMall4">CBMall4</database><source-app name="Reference Manager 11.0" version="11.0.1.1709">Reference Manager 11.0</source-app><rec-number>36</rec-number><ref-type name="Journal">17</ref-type><contributors><authors><author><style face="normal" font="default">Orr,J.C.</style></author><author><style face="normal" font="default"> Maier-Reimer,E.</style></author><author><style face="normal" font="default"> Mikolajewicz,U.</style></author><author><style face="normal" font="default"> Monfray,P.</style></author><author><style face="normal" font="default"> Sarmiento,J.L.</style></author><author><style face="normal" font="default"> Toggweiler,J.R.</style></author><author><style face="normal" font="default"> Taylor,N.K.</style></author><author><style face="normal" font="default"> Palmer,J.</style></author><author><style face="normal" font="default"> Gruber,N.</style></author><author><style face="normal" font="default"> Sabine,C.L.</style></author><author><style face="normal" font="default"> Le Quere,C.</style></author><author><style face="normal" font="default"> Key,R.M.</style></author><author><style face="normal" font="default"> Boutin,J.</style></author></authors></contributors><titles><title><style face="normal" font="default">Estimates of anthropogenic carbon uptake from four three- dimensional global ocean models</style></title><secondary-title><style face="normal" font="default">Glob Biogeochem Cycle</style></secondary-title></titles><periodical><abbr-1><style face="normal" font="System">Glob Biogeochem Cycle</style></abbr-1></periodical><pages end="60" start="43">43-60</pages><volume><style face="normal" font="default">15</style></volume><reprint-status status="no-file"/><keywords><keyword><style face="normal" font="default">carbon uptake</style></keyword></keywords><dates><year Day="0" Month="0" Year="2001">2001</year></dates><urls/></record><record><database name="CBMall4" path="D:\Arhive\CBM\References\CBMall4">CBMall4</database><source-app name="Reference Manager 11.0" version="11.0.1.1709">Reference Manager 11.0</source-app><rec-number>37</rec-number><ref-type name="Journal">17</ref-type><contributors><authors><author><style face="normal" font="default">Walker,S.J.</style></author><author><style face="normal" font="default"> Weiss,R.F.</style></author><author><style face="normal" font="default"> Salameh,P.K.</style></author></authors></contributors><titles><title><style face="normal" font="default">Reconstructed histories of the annual mean atmospheric mole fractions for the halocarbons CFC-11, CFC-12, CFC-113 and carbon tetrachloride</style></title><secondary-title><style face="normal" font="default">Journal of Geophysical Research</style></secondary-title></titles><periodical><abbr-1><style face="normal" font="System">Journal of Geophysical Research</style></abbr-1></periodical><pages end="14, 296" start="14, 285">14, 285-14, 296</pages><volume><style face="normal" font="default">105</style></volume><reprint-status status="no-file"/><keywords/><dates><year Day="0" Month="0" Year="2000">2000</year></dates><urls/></record><record><database name="CBMall4" path="D:\Arhive\CBM\References\CBMall4">CBMall4</database><source-app name="Reference Manager 11.0" version="11.0.1.1709">Reference Manager 11.0</source-app><rec-number>38</rec-number><ref-type name="Journal">17</ref-type><contributors><authors><author><style face="normal" font="default">Sonnerup,R.E.</style></author></authors></contributors><titles><title><style face="normal" font="default">On the relations among CFC derived water mass ages</style></title><secondary-title><style face="normal" font="default">Geophys Res Lett</style></secondary-title></titles><periodical><abbr-1><style face="normal" font="System">Geophys Res Lett</style></abbr-1></periodical><pages end="1742" start="1739">1739-1742</pages><volume><style face="normal" font="default">28</style></volume><reprint-status status="no-file"/><keywords/><dates><year Day="0" Month="0" Year="2001">2001</year></dates><urls/></record><record><database name="CBMall4" path="D:\Arhive\CBM\References\CBMall4">CBMall4</database><source-app name="Reference Manager 11.0" version="11.0.1.1709">Reference Manager 11.0</source-app><rec-number>39</rec-number><ref-type name="Journal">17</ref-type><contributors><authors><author><style face="normal" font="default">Dickson,A.G.</style></author><author><style face="normal" font="default"> Millero,F.J.</style></author></authors></contributors><titles><title><style face="normal" font="default">A Comparison of the Equilibrium-Constants for the Dissociation of Carbonic-Acid in Seawater Media</style></title><secondary-title><style face="normal" font="default">Deep-Sea Research Part a-Oceanographic Research Papers</style></secondary-title></titles><periodical><abbr-1><style face="normal" font="System">Deep-Sea Research Part a-Oceanographic Research Papers</style></abbr-1></periodical><pages end="1743" start="1733">1733-1743</pages><volume><style face="normal" font="default">34</style></volume><reprint-status status="no-file"/><keywords/><dates><year Day="0" Month="0" Year="1987">1987</year></dates><urls/></record><record><database name="CBMall4" path="D:\Arhive\CBM\References\CBMall4">CBMall4</database><source-app name="Reference Manager 11.0" version="11.0.1.1709">Reference Manager 11.0</source-app><rec-number>40</rec-number><ref-type name="Journal">17</ref-type><contributors><authors><author><style face="normal" font="default">Karl,T.R.</style></author><author><style face="normal" font="default"> Trenbreth,K.E.</style></author></authors></contributors><titles><title><style face="normal" font="default">Modern global climate change</style></title><secondary-title><style face="normal" font="default">Science</style></secondary-title></titles><periodical><abbr-1><style face="normal" font="System">Science</style></abbr-1></periodical><pages end="1723" start="1719">1719-1723</pages><volume><style face="normal" font="default">302</style></volume><reprint-status status="no-file"/><keywords><keyword><style face="normal" font="default">climate change</style></keyword></keywords><dates><year Day="0" Month="0" Year="2003">2003</year></dates><urls/></record><record><database name="CBMall4" path="D:\Arhive\CBM\References\CBMall4">CBMall4</database><source-app name="Reference Manager 11.0" version="11.0.1.1709">Reference Manager 11.0</source-app><rec-number>41</rec-number><ref-type name="Journal">17</ref-type><contributors><authors><author><style face="normal" font="default">Alcamo,J.</style></author><author><style face="normal" font="default"> van Vuuren,D.</style></author><author><style face="normal" font="default"> Ringler,D.C.</style></author><author><style face="normal" font="default"> Cramer,W.</style></author><author><style face="normal" font="default"> Masui,T.</style></author><author><style face="normal" font="default"> Alder,J.</style></author><author><style face="normal" font="default"> Schulze,K.</style></author></authors></contributors><titles><title><style face="normal" font="default">Changes in nature's balance sheet: model-based estimates of future worldwide ecosystem services</style></title><secondary-title><style face="normal" font="default">Ecology and Society</style></secondary-title></titles><periodical><abbr-1><style face="normal" font="System">Ecology and Society</style></abbr-1></periodical><pages end="" start="19">19-</pages><volume><style face="normal" font="default">10</style></volume><reprint-status status="no-file"/><keywords/><dates><year Day="0" Month="0" Year="2005">2005</year></dates><urls/></record><record><database name="CBMall4" path="D:\Arhive\CBM\References\CBMall4">CBMall4</database><source-app name="Reference Manager 11.0" version="11.0.1.1709">Reference Manager 11.0</source-app><rec-number>42</rec-number><ref-type name="Journal">17</ref-type><contributors><authors><author><style face="normal" font="default">Cox,P.M.</style></author><author><style face="normal" font="default"> Betts,R.A.</style></author><author><style face="normal" font="default"> Jones,C.D.</style></author><author><style face="normal" font="default"> Spall,S.A.</style></author><author><style face="normal" font="default"> Totterdell,I.J.</style></author></authors></contributors><titles><title><style face="normal" font="default">Acceleration of global warming due to carbon-cycle feedbacks in a coupled climate model</style></title><secondary-title><style face="normal" font="default">Nature</style></secondary-title></titles><periodical><abbr-1><style face="normal" font="System">Nature</style></abbr-1></periodical><pages end="187" start="184">184-187</pages><volume><style face="normal" font="default">408</style></volume><reprint-status status="no-file"/><keywords><keyword><style face="normal" font="default">carbon cycle feedbacks</style></keyword></keywords><dates><year Day="0" Month="0" Year="2000">2000</year></dates><urls/></record><record><database name="CBMall4" path="D:\Arhive\CBM\References\CBMall4">CBMall4</database><source-app name="Reference Manager 11.0" version="11.0.1.1709">Reference Manager 11.0</source-app><rec-number>43</rec-number><ref-type name="Journal">17</ref-type><contributors><authors><author><style face="normal" font="default">Cramer,W.</style></author><author><style face="normal" font="default"> Bondeau,A.</style></author><author><style face="normal" font="default"> Woodward,F.I.</style></author><author><style face="normal" font="default"> Prentice,I.C.</style></author><author><style face="normal" font="default"> Betts,R.A.</style></author><author><style face="normal" font="default"> Brovkin,V.</style></author><author><style face="normal" font="default"> Cox,P.M.</style></author><author><style face="normal" font="default"> Fisher,V.</style></author><author><style face="normal" font="default"> Foley,J.A.</style></author><author><style face="normal" font="default"> Friend,A.D.</style></author><author><style face="normal" font="default"> Kucharik,C.</style></author><author><style face="normal" font="default"> Lomas,M.R.</style></author><author><style face="normal" font="default"> Ramankutty,N.</style></author><author><style face="normal" font="default"> Sitch,S.</style></author><author><style face="normal" font="default"> Smith,B.</style></author><author><style face="normal" font="default"> White,A.</style></author><author><style face="normal" font="default"> Young-Molling,C.</style></author></authors></contributors><titles><title><style face="normal" font="default">Global response of terrestrial ecosystem structure and function to CO2 and climate change: Results from six dynamic global vegetation models</style></title><secondary-title><style face="normal" font="default">Global Change Biology</style></secondary-title></titles><periodical><abbr-1><style face="normal" font="System">Global Change Biology</style></abbr-1></periodical><pages end="373" start="357">357-373</pages><reprint-status status="no-file"/><keywords><keyword><style face="normal" font="default">Dynamic Global Vegetation Models</style></keyword><keyword><style face="normal" font="default"> climate change</style></keyword></keywords><dates><year Day="0" Month="0" Year="2001">2001</year></dates><urls/></record><record><database name="CBMall4" path="D:\Arhive\CBM\References\CBMall4">CBMall4</database><source-app name="Reference Manager 11.0" version="11.0.1.1709">Reference Manager 11.0</source-app><rec-number>44</rec-number><ref-type name="Journal">17</ref-type><contributors><authors><author><style face="normal" font="default">Friedlingstein,P.</style></author><author><style face="normal" font="default"> Dufresne,J.L.</style></author><author><style face="normal" font="default"> Cox,P.M.</style></author><author><style face="normal" font="default"> Rayner,P.</style></author></authors></contributors><titles><title><style face="normal" font="default">How positive is the feedback between climate change and the carbon cycle?</style></title><secondary-title><style face="normal" font="default">Tellus</style></secondary-title></titles><periodical><abbr-1><style face="normal" font="System">Tellus</style></abbr-1></periodical><pages end="700" start="692">692-700</pages><volume><style face="normal" font="default">55B</style></volume><reprint-status status="no-file"/><keywords><keyword><style face="normal" font="default">carbon cycle feedbacks</style></keyword><keyword><style face="normal" font="default"> climate change</style></keyword></keywords><dates><year Day="0" Month="0" Year="2003">2003</year></dates><urls/></record><record><database name="CBMall4" path="D:\Arhive\CBM\References\CBMall4">CBMall4</database><source-app name="Reference Manager 11.0" version="11.0.1.1709">Reference Manager 11.0</source-app><rec-number>45</rec-number><ref-type name="Journal">17</ref-type><contributors><authors><author><style face="normal" font="default">House,J.I.</style></author><author><style face="normal" font="default"> Prentice,I.C.</style></author><author><style face="normal" font="default"> Ramankutty,N.</style></author><author><style face="normal" font="default"> Houghton,R.A.</style></author><author><style face="normal" font="default"> Heimann,M.</style></author></authors></contributors><titles><title><style face="normal" font="default">Reconciling apparent inconsistencies in estimates of terrestrial CO2 sources and sinks</style></title><secondary-title><style face="normal" font="default">Tellus</style></secondary-title></titles><periodical><abbr-1><style face="normal" font="System">Tellus</style></abbr-1></periodical><pages end="363" start="345">345-363</pages><volume><style face="normal" font="default">55B</style></volume><reprint-status status="no-file"/><keywords><keyword><style face="normal" font="default">carbon sink</style></keyword></keywords><dates><year Day="0" Month="0" Year="2003">2003</year></dates><urls/></record><record><database name="CBMall4" path="D:\Arhive\CBM\References\CBMall4">CBMall4</database><source-app name="Reference Manager 11.0" version="11.0.1.1709">Reference Manager 11.0</source-app><rec-number>46</rec-number><ref-type name="Journal">17</ref-type><contributors><authors><author><style face="normal" font="default">Berthelot,M.</style></author><author><style face="normal" font="default"> Friedlingstein,P.</style></author><author><style face="normal" font="default"> Ciais,P.</style></author><author><style face="normal" font="default"> Dufresne,J.L.</style></author><author><style face="normal" font="default"> Monfray,P.</style></author></authors></contributors><titles><title><style face="normal" font="default">How uncertainties in future climate change predictions translate into future terrestrial carbon fluxes</style></title><secondary-title><style face="normal" font="default">Glob Change Biol</style></secondary-title></titles><periodical><abbr-1><style face="normal" font="System">Glob Change Biol</style></abbr-1></periodical><pages end="970" start="959">959-970</pages><volume><style face="normal" font="default">1</style></volume><reprint-status status="no-file"/><keywords><keyword><style face="normal" font="default">climate change</style></keyword><keyword><style face="normal" font="default"> carbon fluxes</style></keyword></keywords><dates><year Day="0" Month="0" Year="2005">2005</year></dates><urls/></record><record><database name="CBMall4" path="D:\Arhive\CBM\References\CBMall4">CBMall4</database><source-app name="Reference Manager 11.0" version="11.0.1.1709">Reference Manager 11.0</source-app><rec-number>47</rec-number><ref-type name="Journal">17</ref-type><contributors><authors><author><style face="normal" font="default">Schaphoff,S.</style></author><author><style face="normal" font="default"> Lucht,W.</style></author><author><style face="normal" font="default"> Gerten,D.</style></author><author><style face="normal" font="default"> Sitch,S.</style></author><author><style face="normal" font="default"> Cramer,W.</style></author><author><style face="normal" font="default"> Prentice,I.C.</style></author></authors></contributors><titles><title><style face="normal" font="default">Terrestrial biosphere carbon storage under alternative climate projections</style></title><secondary-title><style face="normal" font="default">Climatic Change</style></secondary-title></titles><periodical><abbr-1><style face="normal" font="System">Climatic Change</style></abbr-1></periodical><pages end="" start="">-</pages><reprint-status status="no-file"/><keywords/><dates><year Day="0" Month="0" Year="2006">2006</year></dates><notes><style face="normal" font="default">doi: 10.1007/s10584-005-9002-5</style></notes><urls/></record><record><database name="CBMall4" path="D:\Arhive\CBM\References\CBMall4">CBMall4</database><source-app name="Reference Manager 11.0" version="11.0.1.1709">Reference Manager 11.0</source-app><rec-number>48</rec-number><ref-type name="Journal">17</ref-type><contributors><authors><author><style face="normal" font="default">Woodward,F.I.</style></author><author><style face="normal" font="default"> Lomas,M.R.</style></author></authors></contributors><titles><title><style face="normal" font="default">Vegetation dynamics - simulating responses to climatic change</style></title><secondary-title><style face="normal" font="default">Biol Rev</style></secondary-title></titles><periodical><abbr-1><style face="normal" font="System">Biol Rev</style></abbr-1></periodical><pages end="670" start="643">643-670</pages><volume><style face="normal" font="default">79</style></volume><reprint-status status="no-file"/><keywords><keyword><style face="normal" font="default">Dynamic Global Vegetation Models</style></keyword></keywords><dates><year Day="0" Month="0" Year="2004">2004</year></dates><urls/></record><record><database name="CBMall4" path="D:\Arhive\CBM\References\CBMall4">CBMall4</database><source-app name="Reference Manager 11.0" version="11.0.1.1709">Reference Manager 11.0</source-app><rec-number>49</rec-number><ref-type name="Journal">17</ref-type><contributors><authors><author><style face="normal" font="default">Joos,F.</style></author><author><style face="normal" font="default"> Prentice,I.C.</style></author><author><style face="normal" font="default"> Sitch,S.</style></author><author><style face="normal" font="default"> Meyer,R.</style></author><author><style face="normal" font="default"> Hooss,G.</style></author><author><style face="normal" font="default"> Plattner,G.K.</style></author><author><style face="normal" font="default"> Gerber,S.</style></author><author><style face="normal" font="default"> Hasselmann,K.</style></author></authors></contributors><titles><title><style face="normal" font="default">Global warming feedbacks on terrestrial carbon uptake under the Intergovernmental Panel on Climate Change (IPCC) emission scenarios</style></title><secondary-title><style face="normal" font="default">Global Biogeochemical Cycles</style></secondary-title></titles><periodical><abbr-1><style face="normal" font="System">Global Biogeochemical Cycles</style></abbr-1></periodical><pages end="907" start="891">891-907</pages><volume><style face="normal" font="default">15</style></volume><reprint-status status="no-file"/><keywords><keyword><style face="normal" font="default">carbon cycle feedbacks</style></keyword><keyword><style face="normal" font="default"> carbon uptake</style></keyword><keyword><style face="normal" font="default"> climate change</style></keyword></keywords><dates><year Day="0" Month="0" Year="2001">2001</year></dates><urls/></record><record><database name="CBMall4" path="D:\Arhive\CBM\References\CBMall4">CBMall4</database><source-app name="Reference Manager 11.0" version="11.0.1.1709">Reference Manager 11.0</source-app><rec-number>50</rec-number><ref-type name="Journal">17</ref-type><contributors><authors><author><style face="normal" font="default">Friedlingstein,P.</style></author><author><style face="normal" font="default"> Cox,P.</style></author><author><style face="normal" font="default"> Betts,R.</style></author><author><style face="normal" font="default"> Bopp,L.</style></author><author><style face="normal" font="default"> von Bloh,W.</style></author><author><style face="normal" font="default"> Brovkin,V.</style></author><author><style face="normal" font="default"> Cadule,P.</style></author><author><style face="normal" font="default"> Doney,S.</style></author><author><style face="normal" font="default"> Eby,M.</style></author><author><style face="normal" font="default"> Fung,I.</style></author><author><style face="normal" font="default"> Bala,G.</style></author><author><style face="normal" font="default"> John,J.</style></author><author><style face="normal" font="default"> Jones,C.</style></author><author><style face="normal" font="default"> Joos,F.</style></author><author><style face="normal" font="default"> Kato,T.</style></author><author><style face="normal" font="default"> Kawamiya,M.</style></author><author><style face="normal" font="default"> Knorr,W.</style></author><author><style face="normal" font="default"> Lindsay,K.</style></author><author><style face="normal" font="default"> Matthews,H.D.</style></author><author><style face="normal" font="default"> Raddatz,T.</style></author><author><style face="normal" font="default"> Rayner,P.</style></author><author><style face="normal" font="default"> Reick,C.</style></author><author><style face="normal" font="default"> Roeckner,E.</style></author><author><style face="normal" font="default"> Snitzler,K.G.</style></author><author><style face="normal" font="default"> Schnur,R.</style></author><author><style face="normal" font="default"> Strassmann,K.</style></author><author><style face="normal" font="default"> Weaver,A.J.</style></author><author><style face="normal" font="default"> Yoshikawa,C.</style></author><author><style face="normal" font="default"> Zeng,N.</style></author></authors></contributors><titles><title><style face="normal" font="default">Climate-carbon cycle feedback analysis: Results from the C4MIP model intercomparison</style></title><secondary-title><style face="normal" font="default">J Clim</style></secondary-title></titles><periodical><abbr-1><style face="normal" font="System">J Clim</style></abbr-1></periodical><pages end="3353" start="3337">3337-3353</pages><volume><style face="normal" font="default">19</style></volume><reprint-status status="no-file"/><keywords><keyword><style face="normal" font="default">carbon cycle feedbacks</style></keyword></keywords><dates><year Day="0" Month="0" Year="2006">2006</year></dates><urls/></record><record><database name="CBMall4" path="D:\Arhive\CBM\References\CBMall4">CBMall4</database><source-app name="Reference Manager 11.0" version="11.0.1.1709">Reference Manager 11.0</source-app><rec-number>51</rec-number><ref-type name="Journal">17</ref-type><contributors><authors><author><style face="normal" font="default">Cox,P.M.</style></author><author><style face="normal" font="default"> Betts,R.A.</style></author><author><style face="normal" font="default"> Collins,M.</style></author><author><style face="normal" font="default"> Harris,P.P.</style></author><author><style face="normal" font="default"> Huntingford,C.</style></author><author><style face="normal" font="default"> Jones,C.D.</style></author></authors></contributors><titles><title><style face="normal" font="default">Amazonian forest dieback under climate-carbon cycle projections for the 21st century</style></title><secondary-title><style face="normal" font="default">Theoretical and Applied Climatology</style></secondary-title></titles><periodical><abbr-1><style face="normal" font="System">Theoretical and Applied Climatology</style></abbr-1></periodical><pages end="156" start="137">137-156</pages><volume><style face="normal" font="default">78</style></volume><reprint-status status="no-file"/><keywords><keyword><style face="normal" font="default">forest</style></keyword></keywords><dates><year Day="0" Month="0" Year="2004">2004</year></dates><urls/></record><record><database name="CBMall4" path="D:\Arhive\CBM\References\CBMall4">CBMall4</database><source-app name="Reference Manager 11.0" version="11.0.1.1709">Reference Manager 11.0</source-app><rec-number>52</rec-number><ref-type name="Journal">17</ref-type><contributors><authors><author><style face="normal" font="default">Gerten,D.</style></author><author><style face="normal" font="default"> Schaphoff,S.</style></author><author><style face="normal" font="default"> Haberlandt,U.</style></author><author><style face="normal" font="default"> Lucht,W.</style></author><author><style face="normal" font="default"> Sitch,S.</style></author></authors></contributors><titles><title><style face="normal" font="default">Terrestrial vegetation and water balance: Hydrological evaluation of a dynamic global vegetation model</style></title><secondary-title><style face="normal" font="default">Journal of Hydrology</style></secondary-title></titles><periodical><abbr-1><style face="normal" font="System">Journal of Hydrology</style></abbr-1></periodical><pages end="270" start="249">249-270</pages><volume><style face="normal" font="default">286</style></volume><reprint-status status="no-file"/><keywords><keyword><style face="normal" font="default">terrestrial vegetation</style></keyword></keywords><dates><year Day="0" Month="0" Year="2004">2004</year></dates><urls/></record><record><database name="CBMall4" path="D:\Arhive\CBM\References\CBMall4">CBMall4</database><source-app name="Reference Manager 11.0" version="11.0.1.1709">Reference Manager 11.0</source-app><rec-number>53</rec-number><ref-type name="Journal">17</ref-type><contributors><authors><author><style face="normal" font="default">Norby,R.J.</style></author><author><style face="normal" font="default"> Luo,Y.Q.</style></author></authors></contributors><titles><title><style face="normal" font="default">Evaluating ecosystem responses to rising atmospheric CO2 and global warming in a multi-factor world</style></title><secondary-title><style face="normal" font="default">New Phytologist</style></secondary-title></titles><periodical><abbr-1><style face="normal" font="System">New Phytologist</style></abbr-1></periodical><pages end="293" start="281">281-293</pages><volume><style face="normal" font="default">162</style></volume><reprint-status status="no-file"/><keywords><keyword><style face="normal" font="default">carbon fertilisation</style></keyword></keywords><dates><year Day="0" Month="0" Year="2004">2004</year></dates><urls/></record><record><database name="CBMall4" path="D:\Arhive\CBM\References\CBMall4">CBMall4</database><source-app name="Reference Manager 11.0" version="11.0.1.1709">Reference Manager 11.0</source-app><rec-number>54</rec-number><ref-type name="Journal">17</ref-type><contributors><authors><author><style face="normal" font="default">Ellsworth,D.S.</style></author><author><style face="normal" font="default"> Reich,P.B.</style></author><author><style face="normal" font="default"> Naumburg,E.S.</style></author><author><style face="normal" font="default"> Koch,G.W.</style></author><author><style face="normal" font="default"> Kubiske,M.E.</style></author><author><style face="normal" font="default"> Smith,S.D.</style></author></authors></contributors><titles><title><style face="normal" font="default">Photosynthesis, carboxylation and leaf nitrogen responses of 16 species to elevated pCO2 across four free-air CO2 enrichment experiments in forest, grassland and desert</style></title><secondary-title><style face="normal" font="default">Global Change Biology</style></secondary-title></titles><periodical><abbr-1><style face="normal" font="System">Global Change Biology</style></abbr-1></periodical><pages end="2138" start="2121">2121-2138</pages><volume><style face="normal" font="default">10</style></volume><reprint-status status="no-file"/><keywords><keyword><style face="normal" font="default">forest</style></keyword></keywords><dates><year Day="0" Month="0" Year="2004">2004</year></dates><urls/></record><record><database name="CBMall4" path="D:\Arhive\CBM\References\CBMall4">CBMall4</database><source-app name="Reference Manager 11.0" version="11.0.1.1709">Reference Manager 11.0</source-app><rec-number>55</rec-number><ref-type name="Journal">17</ref-type><contributors><authors><author><style face="normal" font="default">Korner,C.</style></author><author><style face="normal" font="default"> Asshoff,R.</style></author><author><style face="normal" font="default"> Bignucolo,O.</style></author><author><style face="normal" font="default"> Hattenschwiler,S.</style></author><author><style face="normal" font="default"> Keel,S.G.</style></author><author><style face="normal" font="default"> Pelez-Riedl,S.</style></author><author><style face="normal" font="default"> Pepin,S.</style></author><author><style face="normal" font="default"> Siegwolf,R.T.W.</style></author><author><style face="normal" font="default"> Zotz,G.</style></author></authors></contributors><titles><title><style face="normal" font="default">Carbon flux and growth in mature deciduous forest trees exposed to elevated CO2</style></title><secondary-title><style face="normal" font="default">Science</style></secondary-title></titles><periodical><abbr-1><style face="normal" font="System">Science</style></abbr-1></periodical><pages end="1362" start="1360">1360-1362</pages><volume><style face="normal" font="default">309</style></volume><reprint-status status="no-file"/><keywords><keyword><style face="normal" font="default">carbon fertilisation</style></keyword><keyword><style face="normal" font="default"> carbon fluxes</style></keyword><keyword><style face="normal" font="default"> forest</style></keyword></keywords><dates><year Day="0" Month="0" Year="2005">2005</year></dates><urls/></record><record><database name="CBMall4" path="D:\Arhive\CBM\References\CBMall4">CBMall4</database><source-app name="Reference Manager 11.0" version="11.0.1.1709">Reference Manager 11.0</source-app><rec-number>56</rec-number><ref-type name="Journal">17</ref-type><contributors><authors><author><style face="normal" font="default">Gerten,D.</style></author><author><style face="normal" font="default"> Lucht,W.</style></author><author><style face="normal" font="default"> Schaphoff,S.</style></author><author><style face="normal" font="default"> Cramer,W.</style></author><author><style face="normal" font="default"> Hickler,T.</style></author><author><style face="normal" font="default"> Wagner,W.</style></author></authors></contributors><titles><title><style face="normal" font="default">Hydrologic resilience of the terrestrial biosphere</style></title><secondary-title><style face="normal" font="default">Geophys Res Lett</style></secondary-title></titles><periodical><abbr-1><style face="normal" font="System">Geophys Res Lett</style></abbr-1></periodical><pages end="" start="">-</pages><volume><style face="normal" font="default">32</style></volume><reprint-status status="no-file"/><keywords/><dates><year Day="0" Month="0" Year="2005">2005</year></dates><notes><style face="normal" font="default">doi: 10.1029/2005GL024247</style></notes><urls/></record><record><database name="CBMall4" path="D:\Arhive\CBM\References\CBMall4">CBMall4</database><source-app name="Reference Manager 11.0" version="11.0.1.1709">Reference Manager 11.0</source-app><rec-number>57</rec-number><ref-type name="Journal">17</ref-type><contributors><authors><author><style face="normal" font="default">Betts,R.A.</style></author><author><style face="normal" font="default"> Cox,P.M.</style></author><author><style face="normal" font="default"> Harris,P.P.</style></author><author><style face="normal" font="default"> Huntingford,C.</style></author><author><style face="normal" font="default"> Jones,C.D.</style></author></authors></contributors><titles><title><style face="normal" font="default">The role of ecosystem-atmosphere interactions in simulated Amazon forest dieback under global climate warming</style></title><secondary-title><style face="normal" font="default">Theoretical and Applied Climatology</style></secondary-title></titles><periodical><abbr-1><style face="normal" font="System">Theoretical and Applied Climatology</style></abbr-1></periodical><pages end="175" start="157">157-175</pages><volume><style face="normal" font="default">78</style></volume><reprint-status status="no-file"/><keywords><keyword><style face="normal" font="default">forest</style></keyword></keywords><dates><year Day="0" Month="0" Year="2004">2004</year></dates><urls/></record><record><database name="CBMall4" path="D:\Arhive\CBM\References\CBMall4">CBMall4</database><source-app name="Reference Manager 11.0" version="11.0.1.1709">Reference Manager 11.0</source-app><rec-number>58</rec-number><ref-type name="Journal">17</ref-type><contributors><authors><author><style face="normal" font="default">Hogg,E.H.</style></author><author><style face="normal" font="default"> Schwarz,A.G.</style></author></authors></contributors><titles><title><style face="normal" font="default">Regeneration of planted conifers across climatic moisture gradients on the Canadian prairies: implications for distribution and climate change</style></title><secondary-title><style face="normal" font="default">Journal of Biogeography</style></secondary-title></titles><periodical><abbr-1><style face="normal" font="System">Journal of Biogeography</style></abbr-1></periodical><pages end="534" start="527">527-534</pages><volume><style face="normal" font="default">24</style></volume><reprint-status status="no-file"/><keywords><keyword><style face="normal" font="default">climate change</style></keyword></keywords><dates><year Day="0" Month="0" Year="1997">1997</year></dates><urls/></record><record><database name="CBMall4" path="D:\Arhive\CBM\References\CBMall4">CBMall4</database><source-app name="Reference Manager 11.0" version="11.0.1.1709">Reference Manager 11.0</source-app><rec-number>59</rec-number><ref-type name="Journal">17</ref-type><contributors><authors><author><style face="normal" font="default">Neilson,R.P.</style></author><author><style face="normal" font="default"> Drapek,R.J.</style></author></authors></contributors><titles><title><style face="normal" font="default">Potentially complex biosphere responses to transient global warming</style></title><secondary-title><style face="normal" font="default">Global Change Biology</style></secondary-title></titles><periodical><abbr-1><style face="normal" font="System">Global Change Biology</style></abbr-1></periodical><pages end="521" start="505">505-521</pages><volume><style face="normal" font="default">4</style></volume><reprint-status status="no-file"/><keywords/><dates><year Day="0" Month="0" Year="1998">1998</year></dates><urls/></record><record><database name="CBMall4" path="D:\Arhive\CBM\References\CBMall4">CBMall4</database><source-app name="Reference Manager 11.0" version="11.0.1.1709">Reference Manager 11.0</source-app><rec-number>60</rec-number><ref-type name="Journal">17</ref-type><contributors><authors><author><style face="normal" font="default">Leemans,R.</style></author><author><style face="normal" font="default"> Eichhout,B.</style></author></authors></contributors><titles><title><style face="normal" font="default">Another reason for concern: regional and global impacts on ecosystems for different levels of climate change</style></title><secondary-title><style face="normal" font="default">Global Environmental Change</style></secondary-title></titles><periodical><abbr-1><style face="normal" font="System">Global Environmental Change</style></abbr-1></periodical><pages end="228" start="219">219-228</pages><volume><style face="normal" font="default">14</style></volume><reprint-status status="no-file"/><keywords><keyword><style face="normal" font="default">climate change</style></keyword></keywords><dates><year Day="0" Month="0" Year="2004">2004</year></dates><urls/></record><record><database name="CBMall4" path="D:\Arhive\CBM\References\CBMall4">CBMall4</database><source-app name="Reference Manager 11.0" version="11.0.1.1709">Reference Manager 11.0</source-app><rec-number>61</rec-number><ref-type name="Journal">17</ref-type><contributors><authors><author><style face="normal" font="default">Gerber,S.</style></author><author><style face="normal" font="default"> Joos,F.</style></author><author><style face="normal" font="default"> Prentice,I.C.</style></author></authors></contributors><titles><title><style face="normal" font="default">Sensitivity of a dynamic global vegetation model to climate and atmospheric CO2</style></title><secondary-title><style face="normal" font="default">Global Change Biology</style></secondary-title></titles><periodical><abbr-1><style face="normal" font="System">Global Change Biology</style></abbr-1></periodical><pages end="1239" start="1223">1223-1239</pages><volume><style face="normal" font="default">10</style></volume><reprint-status status="no-file"/><keywords><keyword><style face="normal" font="default">Dynamic Global Vegetation Models</style></keyword></keywords><dates><year Day="0" Month="0" Year="2004">2004</year></dates><urls/></record><record><database name="CBMall4" path="D:\Arhive\CBM\References\CBMall4">CBMall4</database><source-app name="Reference Manager 11.0" version="11.0.1.1709">Reference Manager 11.0</source-app><rec-number>62</rec-number><ref-type name="Journal">17</ref-type><contributors><authors><author><style face="normal" font="default">Moorcroft,P.R.</style></author></authors></contributors><titles><title><style face="normal" font="default">How close are we to a predictive science of the biosphere?</style></title><secondary-title><style face="normal" font="default">Trends in Ecology and Evolution</style></secondary-title></titles><periodical><abbr-1><style face="normal" font="System">Trends in Ecology and Evolution</style></abbr-1></periodical><pages end="407" start="400">400-407</pages><volume><style face="normal" font="default">21</style></volume><reprint-status status="no-file"/><keywords/><dates><year Day="0" Month="0" Year="2006">2006</year></dates><urls/></record><record><database name="CBMall4" path="D:\Arhive\CBM\References\CBMall4">CBMall4</database><source-app name="Reference Manager 11.0" version="11.0.1.1709">Reference Manager 11.0</source-app><rec-number>63</rec-number><ref-type name="Journal">17</ref-type><contributors><authors><author><style face="normal" font="default">New,M.G.</style></author><author><style face="normal" font="default"> Hulme,M.</style></author><author><style face="normal" font="default"> Jones,P.D.</style></author></authors></contributors><titles><title><style face="normal" font="default">Representing twentieth-century space-time climate variability, Part II, Development of 1901-1996 monthly grids of terrestrial surface climate</style></title><secondary-title><style face="normal" font="default">Journal of Climate</style></secondary-title></titles><periodical><abbr-1><style face="normal" font="System">Journal of Climate</style></abbr-1></periodical><pages end="2238" start="2217">2217-2238</pages><volume><style face="normal" font="default">13</style></volume><reprint-status status="no-file"/><keywords><keyword><style face="normal" font="default">data set</style></keyword></keywords><dates><year Day="0" Month="0" Year="2000">2000</year></dates><urls/></record><record><database name="CBMall4" path="D:\Arhive\CBM\References\CBMall4">CBMall4</database><source-app name="Reference Manager 11.0" version="11.0.1.1709">Reference Manager 11.0</source-app><rec-number>64</rec-number><ref-type name="Journal">17</ref-type><contributors><authors><author><style face="normal" font="default">Gordon,C.</style></author><author><style face="normal" font="default"> Cooper,C.</style></author><author><style face="normal" font="default"> Senior,C.A.</style></author><author><style face="normal" font="default"> Banks,H.T.</style></author><author><style face="normal" font="default"> Gregory,J.M.</style></author><author><style face="normal" font="default"> Johns,T.C.</style></author><author><style face="normal" font="default"> Mitchell,J.F.B.</style></author><author><style face="normal" font="default"> Wood,R.A.</style></author></authors></contributors><titles><title><style face="normal" font="default">The simulation of SST, sea ice extents and ocean heat transports in a version of the Hadley Centre coupled model without flux adjustments</style></title><secondary-title><style face="normal" font="default">Climate Dynamics</style></secondary-title></titles><periodical><abbr-1><style face="normal" font="System">Climate Dynamics</style></abbr-1></periodical><pages end="168" start="147">147-168</pages><volume><style face="normal" font="default">16</style></volume><reprint-status status="no-file"/><keywords/><dates><year Day="0" Month="0" Year="2000">2000</year></dates><urls/></record><record><database name="CBMall4" path="D:\Arhive\CBM\References\CBMall4">CBMall4</database><source-app name="Reference Manager 11.0" version="11.0.1.1709">Reference Manager 11.0</source-app><rec-number>65</rec-number><ref-type name="Journal">17</ref-type><contributors><authors><author><style face="normal" font="default">Peylin,P.</style></author><author><style face="normal" font="default"> Bousquet,P.</style></author><author><style face="normal" font="default"> Quere,C.L.</style></author><author><style face="normal" font="default"> Sitch,S.</style></author><author><style face="normal" font="default"> Friedlingstein,P.</style></author><author><style face="normal" font="default"> McKinley,G.</style></author><author><style face="normal" font="default"> Gruber,N.</style></author><author><style face="normal" font="default"> Rayner,P.</style></author><author><style face="normal" font="default"> Ciais,P.</style></author></authors></contributors><titles><title><style face="normal" font="default">Multiple constraints on regional CO2 flux variations over land and oceans</style></title><secondary-title><style face="normal" font="default">Global Biogeochemical Cycles</style></secondary-title></titles><periodical><abbr-1><style face="normal" font="System">Global Biogeochemical Cycles</style></abbr-1></periodical><pages end="" start="19">19-</pages><reprint-status status="no-file"/><keywords><keyword><style face="normal" font="default">carbon fluxes</style></keyword></keywords><dates><year Day="0" Month="0" Year="2005">2005</year></dates><urls/></record><record><database name="CBMall4" path="D:\Arhive\CBM\References\CBMall4">CBMall4</database><source-app name="Reference Manager 11.0" version="11.0.1.1709">Reference Manager 11.0</source-app><rec-number>66</rec-number><ref-type name="Journal">17</ref-type><contributors><authors><author><style face="normal" font="default">Van der Werf,G.</style></author><author><style face="normal" font="default"> Randerson,J.</style></author><author><style face="normal" font="default"> Collatz,G.</style></author><author><style face="normal" font="default"> Giglio,L.</style></author><author><style face="normal" font="default"> Kasibhatla,P.</style></author><author><style face="normal" font="default"> Arellano,A.</style></author><author><style face="normal" font="default"> Olsen,S.</style></author><author><style face="normal" font="default"> Kasischke,E.</style></author></authors></contributors><titles><title><style face="normal" font="default">Continental-Scale Partitioning of Fire Emissions During the 1997 to 2001 El Nino/La Nina Period</style></title><secondary-title><style face="normal" font="default">Science</style></secondary-title></titles><periodical><abbr-1><style face="normal" font="System">Science</style></abbr-1></periodical><pages end="76" start="73">73-76</pages><volume><style face="normal" font="default">303</style></volume><reprint-status status="no-file"/><keywords/><dates><year Day="0" Month="0" Year="2004">2004</year></dates><urls/></record><record><database name="CBMall4" path="D:\Arhive\CBM\References\CBMall4">CBMall4</database><source-app name="Reference Manager 11.0" version="11.0.1.1709">Reference Manager 11.0</source-app><rec-number>67</rec-number><ref-type name="Journal">17</ref-type><contributors><authors><author><style face="normal" font="default">Le Quere,C.</style></author><author><style face="normal" font="default"> Aumont,O.L.</style></author><author><style face="normal" font="default"> Bopp,L.</style></author><author><style face="normal" font="default"> Bousquet,P.</style></author><author><style face="normal" font="default"> Ciais,P.</style></author><author><style face="normal" font="default"> Francey,R.</style></author><author><style face="normal" font="default"> Heimann,M.</style></author><author><style face="normal" font="default"> Keeling,C.D.</style></author><author><style face="normal" font="default"> Keeling,R.F.</style></author><author><style face="normal" font="default"> Kheshgi,H.</style></author><author><style face="normal" font="default"> Peylin,P.</style></author><author><style face="normal" font="default"> Piper,S.C.</style></author><author><style face="normal" font="default"> Prentice,I.C.</style></author><author><style face="normal" font="default"> Rayner,P.J.</style></author></authors></contributors><titles><title><style face="normal" font="default">Two decades of ocean CO2 sink and variability</style></title><secondary-title><style face="normal" font="default">Tellus</style></secondary-title></titles><periodical><abbr-1><style face="normal" font="System">Tellus</style></abbr-1></periodical><pages end="656" start="649">649-656</pages><volume><style face="normal" font="default">55B</style></volume><reprint-status status="no-file"/><keywords><keyword><style face="normal" font="default">oceanic CO2 uptake</style></keyword></keywords><dates><year Day="0" Month="0" Year="2003">2003</year></dates><urls/></record><record><database name="CBMall4" path="D:\Arhive\CBM\References\CBMall4">CBMall4</database><source-app name="Reference Manager 11.0" version="11.0.1.1709">Reference Manager 11.0</source-app><rec-number>68</rec-number><ref-type name="Journal">17</ref-type><contributors><authors><author><style face="normal" font="default">Hansen,J.</style></author><author><style face="normal" font="default"> Ruedy,R.</style></author><author><style face="normal" font="default"> Sato,M.</style></author><author><style face="normal" font="default"> Reynolds,R.</style></author></authors></contributors><titles><title><style face="normal" font="default">Global surface air temperature in 1995: Return to pre-Pinatubo level</style></title><secondary-title><style face="normal" font="default">Geophysical Research Letters</style></secondary-title></titles><periodical><abbr-1><style face="normal" font="System">Geophysical Research Letters</style></abbr-1></periodical><pages end="1668" start="1665">1665-1668</pages><volume><style face="normal" font="default">23</style></volume><reprint-status status="no-file"/><keywords/><dates><year Day="0" Month="0" Year="1996">1996</year></dates><urls/></record><record><database name="CBMall4" path="D:\Arhive\CBM\References\CBMall4">CBMall4</database><source-app name="Reference Manager 11.0" version="11.0.1.1709">Reference Manager 11.0</source-app><rec-number>69</rec-number><ref-type name="Journal">17</ref-type><contributors><authors><author><style face="normal" font="default">McPhaden,J.</style></author></authors></contributors><titles><title><style face="normal" font="default">Genesis and Evolution of the 1997-98 El Nino</style></title><secondary-title><style face="normal" font="default">Science</style></secondary-title></titles><periodical><abbr-1><style face="normal" font="System">Science</style></abbr-1></periodical><pages end="954" start="950">950-954</pages><volume><style face="normal" font="default">283</style></volume><reprint-status status="no-file"/><keywords/><dates><year Day="0" Month="0" Year="1999">1999</year></dates><urls/></record><record><database name="CBMall4" path="D:\Arhive\CBM\References\CBMall4">CBMall4</database><source-app name="Reference Manager 11.0" version="11.0.1.1709">Reference Manager 11.0</source-app><rec-number>70</rec-number><ref-type name="Journal">17</ref-type><contributors><authors><author><style face="normal" font="default">Sitch,S.</style></author><author><style face="normal" font="default"> Smith,B.</style></author><author><style face="normal" font="default"> Prentice,I.C.</style></author><author><style face="normal" font="default"> Arneth,A.</style></author><author><style face="normal" font="default"> Bondeau,A.</style></author><author><style face="normal" font="default"> Cramer,W.</style></author><author><style face="normal" font="default"> Kaplan,J.O.</style></author><author><style face="normal" font="default"> Levis,S.</style></author><author><style face="normal" font="default"> Lucht,W.</style></author><author><style face="normal" font="default"> Sykes,M.T.</style></author><author><style face="normal" font="default"> Thonicke,K.</style></author><author><style face="normal" font="default"> Venevsky,S.</style></author></authors></contributors><titles><title><style face="normal" font="default">Evaluation of ecosystem dynamics, plant geography and terrestial carbon cycling in the LPJ dynamic global vegetation model</style></title><secondary-title><style face="normal" font="default">Global Change Biology</style></secondary-title></titles><periodical><abbr-1><style face="normal" font="System">Global Change Biology</style></abbr-1></periodical><pages end="185" start="161">161-185</pages><volume><style face="normal" font="default">9</style></volume><reprint-status status="no-file"/><keywords><keyword><style face="normal" font="default">Dynamic Global Vegetation Models</style></keyword></keywords><dates><year Day="0" Month="0" Year="2003">2003</year></dates><urls/></record><record><database name="CBMall4" path="D:\Arhive\CBM\References\CBMall4">CBMall4</database><source-app name="Reference Manager 11.0" version="11.0.1.1709">Reference Manager 11.0</source-app><rec-number>71</rec-number><ref-type name="Journal">17</ref-type><contributors><authors><author><style face="normal" font="default">Hicke,J.A.</style></author><author><style face="normal" font="default"> Asner,G.P.</style></author><author><style face="normal" font="default"> Randerson,J.T.</style></author><author><style face="normal" font="default"> Tucker,C.</style></author><author><style face="normal" font="default"> Los,S.</style></author><author><style face="normal" font="default"> Birdsey,R.</style></author><author><style face="normal" font="default"> Jenkins,J.C.</style></author><author><style face="normal" font="default"> Field,C.</style></author><author><style face="normal" font="default"> Holland,E.</style></author></authors></contributors><titles><title><style face="normal" font="default">Satellite-derived increases in net primary productivity across North America, 1982-1998</style></title><secondary-title><style face="normal" font="default">Geophysical Research Letters</style></secondary-title></titles><periodical><abbr-1><style face="normal" font="System">Geophysical Research Letters</style></abbr-1></periodical><pages end="73" start="69">69-73</pages><volume><style face="normal" font="default">29</style></volume><reprint-status status="no-file"/><keywords><keyword><style face="normal" font="default">net primary production</style></keyword><keyword><style face="normal" font="default"> net primary productivity</style></keyword></keywords><dates><year Day="0" Month="0" Year="2002">2002</year></dates><urls/></record><record><database name="CBMall4" path="D:\Arhive\CBM\References\CBMall4">CBMall4</database><source-app name="Reference Manager 11.0" version="11.0.1.1709">Reference Manager 11.0</source-app><rec-number>72</rec-number><ref-type name="Journal">17</ref-type><contributors><authors><author><style face="normal" font="default">Nemani,R.R.</style></author><author><style face="normal" font="default"> Keeling,C.D.</style></author><author><style face="normal" font="default"> Hashimoto,H.</style></author><author><style face="normal" font="default"> Jolly,W.M.</style></author><author><style face="normal" font="default"> Piper,S.C.</style></author><author><style face="normal" font="default"> Tucker,C.J.</style></author><author><style face="normal" font="default"> Myneni,R.B.</style></author><author><style face="normal" font="default"> Running,S.R.</style></author></authors></contributors><titles><title><style face="normal" font="default">Climate-Driven Increases in Global Terrestial Net Primary Production from 1982 to 1999</style></title><secondary-title><style face="normal" font="default">Science</style></secondary-title></titles><periodical><abbr-1><style face="normal" font="System">Science</style></abbr-1></periodical><pages end="1563" start="1560">1560-1563</pages><volume><style face="normal" font="default">300</style></volume><reprint-status status="no-file"/><keywords><keyword><style face="normal" font="default">net primary production</style></keyword></keywords><dates><year Day="0" Month="0" Year="2003">2003</year></dates><urls/></record><record><database name="CBMall4" path="D:\Arhive\CBM\References\CBMall4">CBMall4</database><source-app name="Reference Manager 11.0" version="11.0.1.1709">Reference Manager 11.0</source-app><rec-number>73</rec-number><ref-type name="Journal">17</ref-type><contributors><authors><author><style face="normal" font="default">Potter,C.S.</style></author><author><style face="normal" font="default"> Klooster,S.</style></author><author><style face="normal" font="default"> Myneni,R.B.</style></author><author><style face="normal" font="default"> Genovese,V.</style></author><author><style face="normal" font="default"> Tan,P.</style></author><author><style face="normal" font="default"> Kumar,V.</style></author></authors></contributors><titles><title><style face="normal" font="default">Continental-scale comparisons of terrestial carbon sinks estimated from satellite data and ecosystem modeling 1982-1998</style></title><secondary-title><style face="normal" font="default">Global and Planetary Change</style></secondary-title></titles><periodical><abbr-1><style face="normal" font="System">Global and Planetary Change</style></abbr-1></periodical><pages end="213" start="201">201-213</pages><volume><style face="normal" font="default">39</style></volume><reprint-status status="no-file"/><keywords><keyword><style face="normal" font="default">carbon sink</style></keyword></keywords><dates><year Day="0" Month="0" Year="2003">2003</year></dates><urls/></record><record><database name="CBMall4" path="D:\Arhive\CBM\References\CBMall4">CBMall4</database><source-app name="Reference Manager 11.0" version="11.0.1.1709">Reference Manager 11.0</source-app><rec-number>74</rec-number><ref-type name="Journal">17</ref-type><contributors><authors><author><style face="normal" font="default">Angert,A.</style></author><author><style face="normal" font="default"> Biraud,S.</style></author><author><style face="normal" font="default"> Bonfils,C.</style></author><author><style face="normal" font="default"> Buermann,W.</style></author><author><style face="normal" font="default"> Fung,I.</style></author></authors></contributors><titles><title><style face="normal" font="default">CO2 seasonality indicates origins of post-Pinatubo sink</style></title><secondary-title><style face="normal" font="default">Geophysical Research Letters</style></secondary-title></titles><periodical><abbr-1><style face="normal" font="System">Geophysical Research Letters</style></abbr-1></periodical><pages end="" start="31">31-</pages><reprint-status status="no-file"/><keywords/><dates><year Day="0" Month="0" Year="2004">2004</year></dates><urls/></record><record><database name="CBMall4" path="D:\Arhive\CBM\References\CBMall4">CBMall4</database><source-app name="Reference Manager 11.0" version="11.0.1.1709">Reference Manager 11.0</source-app><rec-number>75</rec-number><ref-type name="Journal">17</ref-type><contributors><authors><author><style face="normal" font="default">Gu,L.</style></author><author><style face="normal" font="default"> Baldocchi,D.D.</style></author><author><style face="normal" font="default"> Wofsy,S.C.</style></author><author><style face="normal" font="default"> Munger,J.W.</style></author><author><style face="normal" font="default"> Michalsky,J.J.</style></author><author><style face="normal" font="default"> Urbanski,S.P.</style></author><author><style face="normal" font="default"> Boden,T.A.</style></author></authors></contributors><titles><title><style face="normal" font="default">Response of a Deciduous Forest to the Mount Pinatubo Eruption: Enhanced Photosynthesis</style></title><secondary-title><style face="normal" font="default">Science</style></secondary-title></titles><periodical><abbr-1><style face="normal" font="System">Science</style></abbr-1></periodical><pages end="2038" start="2035">2035-2038</pages><volume><style face="normal" font="default">299</style></volume><reprint-status status="no-file"/><keywords><keyword><style face="normal" font="default">forest</style></keyword></keywords><dates><year Day="0" Month="0" Year="2003">2003</year></dates><urls/></record><record><database name="CBMall4" path="D:\Arhive\CBM\References\CBMall4">CBMall4</database><source-app name="Reference Manager 11.0" version="11.0.1.1709">Reference Manager 11.0</source-app><rec-number>76</rec-number><ref-type name="Journal">17</ref-type><contributors><authors><author><style face="normal" font="default">Lucht,W.</style></author><author><style face="normal" font="default"> Prentice,I.C.</style></author><author><style face="normal" font="default"> Myneni,R.B.</style></author><author><style face="normal" font="default"> Sitch,S.</style></author><author><style face="normal" font="default"> Friedlingstein,P.</style></author><author><style face="normal" font="default"> Cramer,W.</style></author><author><style face="normal" font="default"> Bousquet,P.</style></author><author><style face="normal" font="default"> Buermann,W.</style></author><author><style face="normal" font="default"> Smith,B.</style></author></authors></contributors><titles><title><style face="normal" font="default">Climate Control of the High-Latitude Vegetation Greening Trend and Pinatubo Effect</style></title><secondary-title><style face="normal" font="default">Science</style></secondary-title></titles><periodical><abbr-1><style face="normal" font="System">Science</style></abbr-1></periodical><pages end="1689" start="1687">1687-1689</pages><volume><style face="normal" font="default">296</style></volume><reprint-status status="no-file"/><keywords/><dates><year Day="0" Month="0" Year="2002">2002</year></dates><urls/></record><record><database name="CBMall4" path="D:\Arhive\CBM\References\CBMall4">CBMall4</database><source-app name="Reference Manager 11.0" version="11.0.1.1709">Reference Manager 11.0</source-app><rec-number>77</rec-number><ref-type name="Journal">17</ref-type><contributors><authors><author><style face="normal" font="default">Randerson,J.T.</style></author><author><style face="normal" font="default"> Van der Werf,G.R.</style></author><author><style face="normal" font="default"> Collatz,G.J.</style></author><author><style face="normal" font="default"> Giglio,L.</style></author><author><style face="normal" font="default"> Still,C.J.</style></author><author><style face="normal" font="default"> Kasibhatla,P.</style></author><author><style face="normal" font="default"> Miller,J.B.</style></author><author><style face="normal" font="default"> White,J.W.C.</style></author><author><style face="normal" font="default"> DeFries,R.S.</style></author><author><style face="normal" font="default"> Kasischke,E.S.</style></author></authors></contributors><titles><title><style face="normal" font="default">Fire emissions from C3 and C4 vegetation and their influence on interannual variability of atmospheric CO2 and delta13 CO2</style></title><secondary-title><style face="normal" font="default">Global Biogeochemical Cycles</style></secondary-title></titles><periodical><abbr-1><style face="normal" font="System">Global Biogeochemical Cycles</style></abbr-1></periodical><pages end="" start="19">19-</pages><reprint-status status="no-file"/><keywords/><dates><year Day="0" Month="0" Year="2005">2005</year></dates><urls/></record><record><database name="CBMall4" path="D:\Arhive\CBM\References\CBMall4">CBMall4</database><source-app name="Reference Manager 11.0" version="11.0.1.1709">Reference Manager 11.0</source-app><rec-number>78</rec-number><ref-type name="Journal">17</ref-type><contributors><authors><author><style face="normal" font="default">Hickler,T.</style></author><author><style face="normal" font="default"> Smith,B.</style></author><author><style face="normal" font="default"> Sykes,M.T.</style></author><author><style face="normal" font="default"> Davis,M.</style></author><author><style face="normal" font="default"> Sugita,S.</style></author><author><style face="normal" font="default"> Walker,K.</style></author></authors></contributors><titles><title><style face="normal" font="default">Using a generalized vegetation model to simulate vegetation dynamics in northeastern USA</style></title><secondary-title><style face="normal" font="default">Ecology</style></secondary-title></titles><periodical><abbr-1><style face="normal" font="System">Ecology</style></abbr-1></periodical><pages end="530" start="519">519-530</pages><volume><style face="normal" font="default">85</style></volume><reprint-status status="no-file"/><keywords/><dates><year Day="0" Month="0" Year="2004">2004</year></dates><urls/></record><record><database name="CBMall4" path="D:\Arhive\CBM\References\CBMall4">CBMall4</database><source-app name="Reference Manager 11.0" version="11.0.1.1709">Reference Manager 11.0</source-app><rec-number>79</rec-number><ref-type name="Journal">17</ref-type><contributors><authors><author><style face="normal" font="default">Saleska,S.R.</style></author><author><style face="normal" font="default"> Miller,S.D.</style></author><author><style face="normal" font="default"> Matross,D.M.</style></author><author><style face="normal" font="default"> Goulden,M.L.</style></author><author><style face="normal" font="default"> Wofsy,S.C.</style></author><author><style face="normal" font="default"> da Rocha,H.R.</style></author><author><style face="normal" font="default"> de Camargo,P.B.</style></author><author><style face="normal" font="default"> Crill,P.</style></author><author><style face="normal" font="default"> Daube,B.C.</style></author><author><style face="normal" font="default"> de Freitas,H.C.</style></author><author><style face="normal" font="default"> Hutyra,L.</style></author><author><style face="normal" font="default"> Keller,M.</style></author><author><style face="normal" font="default"> Kirchhoff,V.</style></author><author><style face="normal" font="default"> Menton,M.</style></author><author><style face="normal" font="default"> Munger,J.W.</style></author><author><style face="normal" font="default"> Pyle,E.H.</style></author><author><style face="normal" font="default"> Rice,A.H.</style></author><author><style face="normal" font="default"> Silva,H.</style></author></authors></contributors><titles><title><style face="normal" font="default">Carbon in Amazon Forests: Unexpected Seasonal Fluxes and Disturbance-Induced Losses</style></title><secondary-title><style face="normal" font="default">Science</style></secondary-title></titles><periodical><abbr-1><style face="normal" font="System">Science</style></abbr-1></periodical><pages end="1557" start="1554">1554-1557</pages><volume><style face="normal" font="default">302</style></volume><reprint-status status="no-file"/><keywords><keyword><style face="normal" font="default">forest</style></keyword></keywords><dates><year Day="0" Month="0" Year="2003">2003</year></dates><urls/></record><record><database name="CBMall4" path="D:\Arhive\CBM\References\CBMall4">CBMall4</database><source-app name="Reference Manager 11.0" version="11.0.1.1709">Reference Manager 11.0</source-app><rec-number>80</rec-number><ref-type name="Journal">17</ref-type><contributors><authors><author><style face="normal" font="default">Buermann,W.</style></author><author><style face="normal" font="default"> Anderson,B.</style></author><author><style face="normal" font="default"> Tucker,C.J.</style></author><author><style face="normal" font="default"> Dickinson,R.E.</style></author><author><style face="normal" font="default"> Lucht,W.</style></author><author><style face="normal" font="default"> Potter,C.S.</style></author><author><style face="normal" font="default"> Myneni,R.B.</style></author></authors></contributors><titles><title><style face="normal" font="default">Interannual covariability in Northern Hemisphere air temperetures and greenness associated with El Nino-Southern Oscillation and the Arctic Oscillation</style></title><secondary-title><style face="normal" font="default">Journal of Geophysical Research</style></secondary-title></titles><periodical><abbr-1><style face="normal" font="System">Journal of Geophysical Research</style></abbr-1></periodical><pages end="4441" start="4396">4396-4441</pages><volume><style face="normal" font="default">108</style></volume><reprint-status status="no-file"/><keywords/><dates><year Day="0" Month="0" Year="2003">2003</year></dates><urls/></record><record><database name="CBMall4" path="D:\Arhive\CBM\References\CBMall4">CBMall4</database><source-app name="Reference Manager 11.0" version="11.0.1.1709">Reference Manager 11.0</source-app><rec-number>81</rec-number><ref-type name="Journal">17</ref-type><contributors><authors><author><style face="normal" font="default">Davidson,E.A.</style></author><author><style face="normal" font="default"> Janssens,I.A.</style></author></authors></contributors><titles><title><style face="normal" font="default">Temperature sensitivity of soil carbon decomposition and feedbacks to climate change</style></title><secondary-title><style face="normal" font="default">Nature</style></secondary-title></titles><periodical><abbr-1><style face="normal" font="System">Nature</style></abbr-1></periodical><pages end="173" start="165">165-173</pages><volume><style face="normal" font="default">440</style></volume><reprint-status status="no-file"/><keywords><keyword><style face="normal" font="default">climate change</style></keyword><keyword><style face="normal" font="default"> carbon cycle feedbacks</style></keyword></keywords><dates><year Day="0" Month="0" Year="2006">2006</year></dates><urls/></record><record><database name="CBMall4" path="D:\Arhive\CBM\References\CBMall4">CBMall4</database><source-app name="Reference Manager 11.0" version="11.0.1.1709">Reference Manager 11.0</source-app><rec-number>82</rec-number><ref-type name="Journal">17</ref-type><contributors><authors><author><style face="normal" font="default">Farquhar,G.D.</style></author><author><style face="normal" font="default"> von Caemmerer,S.</style></author><author><style face="normal" font="default"> Berry,J.A.</style></author></authors></contributors><titles><title><style face="normal" font="default">A biochemical model of photosynthetic CO2 assimilation in leaves of C3 species</style></title><secondary-title><style face="normal" font="default">Planta</style></secondary-title></titles><periodical><abbr-1><style face="normal" font="System">Planta</style></abbr-1></periodical><pages end="90" start="78">78-90</pages><volume><style face="normal" font="default">149</style></volume><reprint-status status="no-file"/><keywords/><dates><year Day="0" Month="0" Year="1980">1980</year></dates><urls/></record><record><database name="CBMall4" path="D:\Arhive\CBM\References\CBMall4">CBMall4</database><source-app name="Reference Manager 11.0" version="11.0.1.1709">Reference Manager 11.0</source-app><rec-number>83</rec-number><ref-type name="Journal">17</ref-type><contributors><authors><author><style face="normal" font="default">Collatz,G.J.</style></author><author><style face="normal" font="default"> Ribas-Carbo,M.</style></author><author><style face="normal" font="default"> Berry,J.A.</style></author></authors></contributors><titles><title><style face="normal" font="default">Coupled photosynthesis-stomatal conductancemodel for leaves of C4 plants</style></title><secondary-title><style face="normal" font="default">Australian Journal of Plant Physiology</style></secondary-title></titles><periodical><abbr-1><style face="normal" font="System">Australian Journal of Plant Physiology</style></abbr-1></periodical><pages end="538" start="519">519-538</pages><volume><style face="normal" font="default">19</style></volume><reprint-status status="no-file"/><keywords/><dates><year Day="0" Month="0" Year="1992">1992</year></dates><urls/></record><record><database name="CBMall4" path="D:\Arhive\CBM\References\CBMall4">CBMall4</database><source-app name="Reference Manager 11.0" version="11.0.1.1709">Reference Manager 11.0</source-app><rec-number>84</rec-number><ref-type name="Journal">17</ref-type><contributors><authors><author><style face="normal" font="default">Lloyd,J.</style></author><author><style face="normal" font="default"> Taylor,J.A.</style></author></authors></contributors><titles><title><style face="normal" font="default">On the temperature dependence of soil respiration</style></title><secondary-title><style face="normal" font="default">Functional Ecology</style></secondary-title></titles><periodical><abbr-1><style face="normal" font="System">Functional Ecology</style></abbr-1></periodical><pages end="323" start="315">315-323</pages><volume><style face="normal" font="default">8</style></volume><reprint-status status="no-file"/><keywords><keyword><style face="normal" font="default">soil respiration</style></keyword></keywords><dates><year Day="0" Month="0" Year="1994">1994</year></dates><urls/></record><record><database name="CBMall4" path="D:\Arhive\CBM\References\CBMall4">CBMall4</database><source-app name="Reference Manager 11.0" version="11.0.1.1709">Reference Manager 11.0</source-app><rec-number>85</rec-number><ref-type name="Journal">17</ref-type><contributors><authors><author><style face="normal" font="default">Foley,J.A.</style></author></authors></contributors><titles><title><style face="normal" font="default">An equilibrium model of the terrestrial carbon budget</style></title><secondary-title><style face="normal" font="default">Tellus</style></secondary-title></titles><periodical><abbr-1><style face="normal" font="System">Tellus</style></abbr-1></periodical><pages end="319" start="310">310-319</pages><volume><style face="normal" font="default">47B</style></volume><reprint-status status="no-file"/><keywords><keyword><style face="normal" font="default">carbon budgets</style></keyword></keywords><dates><year Day="0" Month="0" Year="2005">2005</year></dates><urls/></record><record><database name="CBMall4" path="D:\Arhive\CBM\References\CBMall4">CBMall4</database><source-app name="Reference Manager 11.0" version="11.0.1.1709">Reference Manager 11.0</source-app><rec-number>86</rec-number><ref-type name="Journal">17</ref-type><contributors><authors><author><style face="normal" font="default">Hansen,M.</style></author><author><style face="normal" font="default"> DeFries,R.</style></author><author><style face="normal" font="default"> Townshend,J.R.G.</style></author><author><style face="normal" font="default"> Sohlberg,R.</style></author></authors></contributors><titles><title><style face="normal" font="default">Global land cover classification at 1 km spatial resolution using a classification tree approach</style></title><secondary-title><style face="normal" font="default">International Journal of Remote Sensing</style></secondary-title></titles><periodical><abbr-1><style face="normal" font="System">International Journal of Remote Sensing</style></abbr-1></periodical><pages end="1364" start="1331">1331-1364</pages><volume><style face="normal" font="default">21</style></volume><reprint-status status="no-file"/><keywords/><dates><year Day="0" Month="0" Year="2000">2000</year></dates><urls/></record><record><database name="CBMall4" path="D:\Arhive\CBM\References\CBMall4">CBMall4</database><source-app name="Reference Manager 11.0" version="11.0.1.1709">Reference Manager 11.0</source-app><rec-number>87</rec-number><ref-type name="Journal">17</ref-type><contributors><authors><author><style face="normal" font="default">Wagner,W.</style></author><author><style face="normal" font="default"> Scipal,K.</style></author><author><style face="normal" font="default"> Pathe,C.</style></author><author><style face="normal" font="default"> Gerten,D.</style></author><author><style face="normal" font="default"> Lucht,W.</style></author><author><style face="normal" font="default"> Rudolf,B.</style></author></authors></contributors><titles><title><style face="normal" font="default">Evaluation of the agreement between the first global remotely sensed soil moisture data with model and precipitation data</style></title><secondary-title><style face="normal" font="default">Journal of Geophysical Research</style></secondary-title></titles><periodical><abbr-1><style face="normal" font="System">Journal of Geophysical Research</style></abbr-1></periodical><pages end="10" start="1">1-10</pages><volume><style face="normal" font="default">108</style></volume><reprint-status status="no-file"/><keywords/><dates><year Day="0" Month="0" Year="2003">2003</year></dates><urls/></record><record><database name="CBMall4" path="D:\Arhive\CBM\References\CBMall4">CBMall4</database><source-app name="Reference Manager 11.0" version="11.0.1.1709">Reference Manager 11.0</source-app><rec-number>88</rec-number><ref-type name="Journal">17</ref-type><contributors><authors><author><style face="normal" font="default">Prentice,I.C.</style></author><author><style face="normal" font="default"> Farquhar,G.D.</style></author><author><style face="normal" font="default"> Fasham,M.J.R.</style></author><author><style face="normal" font="default"> Goulden,M.L.</style></author><author><style face="normal" font="default"> Heimann,M.</style></author><author><style face="normal" font="default"> Jaramillo,V.J.</style></author><author><style face="normal" font="default"> Kheshgi,H.S.</style></author><author><style face="normal" font="default"> Le Quere,C.</style></author><author><style face="normal" font="default"> Scholes,R.J.</style></author><author><style face="normal" font="default"> Wallace,D.W.R.</style></author></authors></contributors><titles><title><style face="normal" font="default">The carbon cycle and atmospheric carbon dioxide</style></title><secondary-title><style face="normal" font="default">Climate Change 2001: The Scientific Basis.Contribution of Working Group I to the Third Assessment Report of the Intergovernmental Panel on Climate Change</style></secondary-title></titles><periodical><abbr-1><style face="normal" font="System">Climate Change 2001: The Scientific Basis.Contribution of Working Group I to the Third Assessment Report of the Intergovernmental Panel on Climate Change</style></abbr-1></periodical><pages end="225" start="185">185-225</pages><volume><style face="normal" font="default">1</style></volume><reprint-status status="no-file"/><keywords><keyword><style face="normal" font="default">atmospheric CO2 concentrations</style></keyword></keywords><dates><year Day="0" Month="0" Year="2001">2001</year></dates><urls/></record><record><database name="CBMall4" path="D:\Arhive\CBM\References\CBMall4">CBMall4</database><source-app name="Reference Manager 11.0" version="11.0.1.1709">Reference Manager 11.0</source-app><rec-number>89</rec-number><ref-type name="Journal">17</ref-type><contributors><authors><author><style face="normal" font="default">Bazilevich,N.I.</style></author></authors></contributors><titles><title><style face="normal" font="default">Biogeochemisty of the Earth and functional models of exchange processes in natural ecosystems</style></title><secondary-title><style face="normal" font="default">Modern Concepts and Problem of Biogeochemistry (Proceedings of the Biogeochemical Laboratory), Nauka Moscow</style></secondary-title></titles><periodical><abbr-1><style face="normal" font="System">Modern Concepts and Problem of Biogeochemistry (Proceedings of the Biogeochemical Laboratory), Nauka Moscow</style></abbr-1></periodical><pages end="73" start="56">56-73</pages><volume><style face="normal" font="default">17</style></volume><reprint-status status="no-file"/><keywords/><dates><year Day="0" Month="0" Year="1979">1979</year></dates><urls/></record><record><database name="CBMall4" path="D:\Arhive\CBM\References\CBMall4">CBMall4</database><source-app name="Reference Manager 11.0" version="11.0.1.1709">Reference Manager 11.0</source-app><rec-number>90</rec-number><ref-type name="Journal">17</ref-type><contributors><authors><author><style face="normal" font="default">Svirezhev Yu,M.</style></author></authors></contributors><titles><title><style face="normal" font="default">Simple spatially distributed model of the global carbon cycle and its dynamic properties</style></title><secondary-title><style face="normal" font="default">Ecol Modelling</style></secondary-title></titles><periodical><abbr-1><style face="normal" font="System">Ecol Modelling</style></abbr-1></periodical><pages end="69" start="53">53-69</pages><volume><style face="normal" font="default">155</style></volume><reprint-status status="no-file"/><keywords/><dates><year Day="0" Month="0" Year="2002">2002</year></dates><urls/></record><record><database name="CBMall4" path="D:\Arhive\CBM\References\CBMall4">CBMall4</database><source-app name="Reference Manager 11.0" version="11.0.1.1709">Reference Manager 11.0</source-app><rec-number>91</rec-number><ref-type name="Journal">17</ref-type><contributors><authors><author><style face="normal" font="default">Catton,W.R.</style></author><author><style face="normal" font="default"> Dunlap,R.E.</style></author></authors></contributors><titles><title><style face="normal" font="default">Environmental Sociology: A New Paradigm</style></title><secondary-title><style face="normal" font="default">American Sociologist</style></secondary-title></titles><periodical><abbr-1><style face="normal" font="System">American Sociologist</style></abbr-1></periodical><pages end="49" start="41">41-49</pages><volume><style face="normal" font="default">13</style></volume><reprint-status status="no-file"/><keywords/><dates><year Day="0" Month="0" Year="1978">1978</year></dates><urls/></record><record><database name="CBMall4" path="D:\Arhive\CBM\References\CBMall4">CBMall4</database><source-app name="Reference Manager 11.0" version="11.0.1.1709">Reference Manager 11.0</source-app><rec-number>92</rec-number><ref-type name="Journal">17</ref-type><contributors><authors><author><style face="normal" font="default">Cramer,J.C.</style></author></authors></contributors><titles><title><style face="normal" font="default">Population Growth and Air Quality in California</style></title><secondary-title><style face="normal" font="default">Demography</style></secondary-title></titles><periodical><abbr-1><style face="normal" font="System">Demography</style></abbr-1></periodical><pages end="56" start="45">45-56</pages><volume><style face="normal" font="default">35</style></volume><reprint-status status="no-file"/><keywords><keyword><style face="normal" font="default">population growth</style></keyword></keywords><dates><year Day="0" Month="0" Year="1998">1998</year></dates><urls/></record><record><database name="CBMall4" path="D:\Arhive\CBM\References\CBMall4">CBMall4</database><source-app name="Reference Manager 11.0" version="11.0.1.1709">Reference Manager 11.0</source-app><rec-number>93</rec-number><ref-type name="Journal">17</ref-type><contributors><authors><author><style face="normal" font="default">Hart,J.L.</style></author><author><style face="normal" font="default"> Soule,P.</style></author></authors></contributors><titles><title><style face="normal" font="default">Does I=PAT Work in Local Places?</style></title><secondary-title><style face="normal" font="default">Professional Geographer</style></secondary-title></titles><periodical><abbr-1><style face="normal" font="System">Professional Geographer</style></abbr-1></periodical><pages end="10" start="1">1-10</pages><volume><style face="normal" font="default">52</style></volume><reprint-status status="no-file"/><keywords/><dates><year Day="0" Month="0" Year="2000">2000</year></dates><urls/></record><record><database name="CBMall4" path="D:\Arhive\CBM\References\CBMall4">CBMall4</database><source-app name="Reference Manager 11.0" version="11.0.1.1709">Reference Manager 11.0</source-app><rec-number>94</rec-number><ref-type name="Journal">17</ref-type><contributors><authors><author><style face="normal" font="default">Diamond,L.</style></author></authors></contributors><titles><title><style face="normal" font="default">Rethinking Civil Society</style></title><secondary-title><style face="normal" font="default">Journal of Democracy</style></secondary-title></titles><periodical><abbr-1><style face="normal" font="System">Journal of Democracy</style></abbr-1></periodical><pages end="17" start="5">5-17</pages><volume><style face="normal" font="default">5</style></volume><reprint-status status="no-file"/><keywords/><dates><year Day="0" Month="0" Year="1994">1994</year></dates><urls/></record><record><database name="CBMall4" path="D:\Arhive\CBM\References\CBMall4">CBMall4</database><source-app name="Reference Manager 11.0" version="11.0.1.1709">Reference Manager 11.0</source-app><rec-number>95</rec-number><ref-type name="Journal">17</ref-type><contributors><authors><author><style face="normal" font="default">Dietz,T.</style></author><author><style face="normal" font="default"> Rosa,E.</style></author></authors></contributors><titles><title><style face="normal" font="default">Rethinking the Environmental Impacts of Population, Affluence and Technology</style></title><secondary-title><style face="normal" font="default">Human Ecology Review</style></secondary-title></titles><periodical><abbr-1><style face="normal" font="System">Human Ecology Review</style></abbr-1></periodical><pages end="300" start="277">277-300</pages><volume><style face="normal" font="default">1.2</style></volume><reprint-status status="no-file"/><keywords/><dates><year Day="0" Month="0" Year="1994">1994</year></dates><urls/></record><record><database name="CBMall4" path="D:\Arhive\CBM\References\CBMall4">CBMall4</database><source-app name="Reference Manager 11.0" version="11.0.1.1709">Reference Manager 11.0</source-app><rec-number>96</rec-number><ref-type name="Journal">17</ref-type><contributors><authors><author><style face="normal" font="default">Duncan,O.D.</style></author></authors></contributors><titles><title><style face="normal" font="default">From Social System to Ecosystem</style></title><secondary-title><style face="normal" font="default">Sociological Inquiry</style></secondary-title></titles><periodical><abbr-1><style face="normal" font="System">Sociological Inquiry</style></abbr-1></periodical><pages end="149" start="140">140-149</pages><volume><style face="normal" font="default">31</style></volume><reprint-status status="no-file"/><keywords/><dates><year Day="0" Month="0" Year="1961">1961</year></dates><urls/></record><record><database name="CBMall4" path="D:\Arhive\CBM\References\CBMall4">CBMall4</database><source-app name="Reference Manager 11.0" version="11.0.1.1709">Reference Manager 11.0</source-app><rec-number>97</rec-number><ref-type name="Journal">17</ref-type><contributors><authors><author><style face="normal" font="default">Hausman,J.A.</style></author></authors></contributors><titles><title><style face="normal" font="default">Specification Tests in Econometrics</style></title><secondary-title><style face="normal" font="default">Econometrica</style></secondary-title></titles><periodical><abbr-1><style face="normal" font="System">Econometrica</style></abbr-1></periodical><pages end="1271" start="1251">1251-1271</pages><volume><style face="normal" font="default">46</style></volume><number><style face="normal" font="default">6</style></number><reprint-status status="no-file"/><keywords/><dates><year Day="0" Month="0" Year="1978">1978</year></dates><urls/></record><record><database name="CBMall4" path="D:\Arhive\CBM\References\CBMall4">CBMall4</database><source-app name="Reference Manager 11.0" version="11.0.1.1709">Reference Manager 11.0</source-app><rec-number>98</rec-number><ref-type name="Journal">17</ref-type><contributors><authors><author><style face="normal" font="default">Holdren,J.P.</style></author><author><style face="normal" font="default"> Ehrlich,P.</style></author></authors></contributors><titles><title><style face="normal" font="default">Human Population and the Global Environment</style></title><secondary-title><style face="normal" font="default">American Scientist</style></secondary-title></titles><periodical><abbr-1><style face="normal" font="System">American Scientist</style></abbr-1></periodical><pages end="292" start="282">282-292</pages><volume><style face="normal" font="default">62</style></volume><reprint-status status="no-file"/><keywords/><dates><year Day="0" Month="0" Year="1974">1974</year></dates><urls/></record><record><database name="CBMall4" path="D:\Arhive\CBM\References\CBMall4">CBMall4</database><source-app name="Reference Manager 11.0" version="11.0.1.1709">Reference Manager 11.0</source-app><rec-number>99</rec-number><ref-type name="Journal">17</ref-type><contributors><authors><author><style face="normal" font="default">Lebel,L.</style></author></authors></contributors><titles><title><style face="normal" font="default">Social Change and CO2 Stabilization: Moving Away from Carbon Cultures</style></title><secondary-title><style face="normal" font="default">SCOPE: The Global Carbon Cycle</style></secondary-title></titles><periodical><abbr-1><style face="normal" font="System">SCOPE: The Global Carbon Cycle</style></abbr-1></periodical><pages end="383" start="371">371-383</pages><volume><style face="normal" font="default">62</style></volume><reprint-status status="no-file"/><keywords/><dates><year Day="0" Month="0" Year="2004">2004</year></dates><urls/></record><record><database name="CBMall4" path="D:\Arhive\CBM\References\CBMall4">CBMall4</database><source-app name="Reference Manager 11.0" version="11.0.1.1709">Reference Manager 11.0</source-app><rec-number>100</rec-number><ref-type name="Journal">17</ref-type><contributors><authors><author><style face="normal" font="default">Shandra,J.M.</style></author><author><style face="normal" font="default"> London,B.</style></author><author><style face="normal" font="default"> Whooley,O.</style></author><author><style face="normal" font="default"> Williamson,J.</style></author></authors></contributors><titles><title><style face="normal" font="default">International Nongovernmental Organizations and CarbonDioxide Emissions in the Developing World: A Quantitative, Cross-National Analysis</style></title><secondary-title><style face="normal" font="default">Sociological Inquiry</style></secondary-title></titles><periodical><abbr-1><style face="normal" font="System">Sociological Inquiry</style></abbr-1></periodical><pages end="545" start="520">520-545</pages><volume><style face="normal" font="default">74</style></volume><reprint-status status="no-file"/><keywords/><dates><year Day="0" Month="0" Year="2004">2004</year></dates><urls/></record><record><database name="CBMall4" path="D:\Arhive\CBM\References\CBMall4">CBMall4</database><source-app name="Reference Manager 11.0" version="11.0.1.1709">Reference Manager 11.0</source-app><rec-number>101</rec-number><ref-type name="Journal">17</ref-type><contributors><authors><author><style face="normal" font="default">Strengers,Y.</style></author></authors></contributors><titles><title><style face="normal" font="default">Environmental Culture Change in LocalGovernment: A Practised Perspective from the International Council for Local Environmental Initiatives - Australia/New Zealand</style></title><secondary-title><style face="normal" font="default">Local Environment</style></secondary-title></titles><periodical><abbr-1><style face="normal" font="System">Local Environment</style></abbr-1></periodical><pages end="628" start="621">621-628</pages><volume><style face="normal" font="default">9</style></volume><number><style face="normal" font="default">6</style></number><reprint-status status="no-file"/><keywords/><dates><year Day="0" Month="0" Year="2004">2004</year></dates><urls/></record><record><database name="CBMall4" path="D:\Arhive\CBM\References\CBMall4">CBMall4</database><source-app name="Reference Manager 11.0" version="11.0.1.1709">Reference Manager 11.0</source-app><rec-number>102</rec-number><ref-type name="Journal">17</ref-type><contributors><authors><author><style face="normal" font="default">Svirejeva-Hopkins,A.</style></author><author><style face="normal" font="default"> Schellnhuber,H.J.</style></author><author><style face="normal" font="default"> Pomaz,V.L.</style></author></authors></contributors><titles><title><style face="normal" font="default">Urbanised Territories as a Specific Component of the Global Carbon Cycle</style></title><secondary-title><style face="normal" font="default">Ecological Modelling</style></secondary-title></titles><periodical><abbr-1><style face="normal" font="System">Ecological Modelling</style></abbr-1></periodical><pages end="312" start="295">295-312</pages><volume><style face="normal" font="default">173</style></volume><number><style face="normal" font="default">2-3</style></number><reprint-status status="no-file"/><keywords><keyword><style face="normal" font="default">urban territories</style></keyword></keywords><dates><year Day="0" Month="0" Year="2004">2004</year></dates><urls/></record><record><database name="CBMall4" path="D:\Arhive\CBM\References\CBMall4">CBMall4</database><source-app name="Reference Manager 11.0" version="11.0.1.1709">Reference Manager 11.0</source-app><rec-number>103</rec-number><ref-type name="Journal">17</ref-type><contributors><authors><author><style face="normal" font="default">Waley,P.</style></author></authors></contributors><titles><title><style face="normal" font="default">Ruining and Restoring Rivers: The State and Civil Society in Japan</style></title><secondary-title><style face="normal" font="default">Pacific Affairs</style></secondary-title></titles><periodical><abbr-1><style face="normal" font="System">Pacific Affairs</style></abbr-1></periodical><pages end="" start="">-</pages><volume><style face="normal" font="default">78</style></volume><number><style face="normal" font="default">2</style></number><reprint-status status="no-file"/><keywords/><dates><year Day="0" Month="0" Year="2005">2005</year></dates><urls/></record><record><database name="CBMall4" path="D:\Arhive\CBM\References\CBMall4">CBMall4</database><source-app name="Reference Manager 11.0" version="11.0.1.1709">Reference Manager 11.0</source-app><rec-number>104</rec-number><ref-type name="Journal">17</ref-type><contributors><authors><author><style face="normal" font="default">York,R.</style></author><author><style face="normal" font="default"> Rosa,E.</style></author><author><style face="normal" font="default"> Dietz,T.</style></author></authors></contributors><titles><title><style face="normal" font="default">STIRPAT, IPAT and ImPACT: Analytic Tools for Unpacking the Driving Force of Environmental Impacts</style></title><secondary-title><style face="normal" font="default">Ecological Economics</style></secondary-title></titles><periodical><abbr-1><style face="normal" font="System">Ecological Economics</style></abbr-1></periodical><pages end="365" start="351">351-365</pages><volume><style face="normal" font="default">46</style></volume><reprint-status status="no-file"/><keywords><keyword><style face="normal" font="default">IPAT</style></keyword></keywords><dates><year Day="0" Month="0" Year="2003">2003</year></dates><urls/></record><record><database name="CBMall4" path="D:\Arhive\CBM\References\CBMall4">CBMall4</database><source-app name="Reference Manager 11.0" version="11.0.1.1709">Reference Manager 11.0</source-app><rec-number>105</rec-number><ref-type name="Journal">17</ref-type><contributors><authors><author><style face="normal" font="default">Ikaga,T.</style></author><author><style face="normal" font="default"> Murakami,S.</style></author><author><style face="normal" font="default"> Kato,S.</style></author><author><style face="normal" font="default"> Shiraishi,Y.</style></author></authors></contributors><titles><title><style face="normal" font="default">Estimation of CO2 Emission Associated with Building Construction and Operation till 2050 in Japan: Study on Social Life Cycle Assessment of Buildings and Cities</style></title><secondary-title><style face="normal" font="default">J Archt Plann Environ Eng</style></secondary-title></titles><periodical><abbr-1><style face="normal" font="System">J Archt Plann Environ Eng</style></abbr-1></periodical><pages end="58" start="53">53-58</pages><volume><style face="normal" font="default">535</style></volume><reprint-status status="no-file"/><keywords><keyword><style face="normal" font="default">emission sources</style></keyword></keywords><dates><year Day="0" Month="0" Year="2000">2000</year></dates><urls/></record><record><database name="CBMall4" path="D:\Arhive\CBM\References\CBMall4">CBMall4</database><source-app name="Reference Manager 11.0" version="11.0.1.1709">Reference Manager 11.0</source-app><rec-number>106</rec-number><ref-type name="Journal">17</ref-type><contributors><authors><author><style face="normal" font="default">Nakicenovic,N.</style></author><author><style face="normal" font="default"> Kolp,P.</style></author><author><style face="normal" font="default"> Riahi,K.</style></author><author><style face="normal" font="default"> Kainuma,M.</style></author><author><style face="normal" font="default"> Hanaoka,T.</style></author></authors></contributors><titles><title><style face="normal" font="default">Assessment of Emissions Scenarios Revisited</style></title><secondary-title><style face="normal" font="default">Environmental Economics and Policy Studies</style></secondary-title></titles><periodical><abbr-1><style face="normal" font="System">Environmental Economics and Policy Studies</style></abbr-1></periodical><pages end="173" start="137">137-173</pages><volume><style face="normal" font="default">7</style></volume><reprint-status status="no-file"/><keywords><keyword><style face="normal" font="default">emission sources</style></keyword></keywords><dates><year Day="0" Month="0" Year="2006">2006</year></dates><notes><style face="normal" font="default">DOI 10.1007/s10018-005-0110-0</style></notes><urls/></record><record><database name="CBMall4" path="D:\Arhive\CBM\References\CBMall4">CBMall4</database><source-app name="Reference Manager 11.0" version="11.0.1.1709">Reference Manager 11.0</source-app><rec-number>107</rec-number><ref-type name="Journal">17</ref-type><contributors><authors><author><style face="normal" font="default">Schlesinger,W.H.</style></author></authors></contributors><titles><title><style face="normal" font="default">Carbon sequestration in soils</style></title><secondary-title><style face="normal" font="default">Science</style></secondary-title></titles><periodical><abbr-1><style face="normal" font="System">Science</style></abbr-1></periodical><pages end="" start="2095">2095-</pages><volume><style face="normal" font="default">284</style></volume><reprint-status status="no-file"/><keywords><keyword><style face="normal" font="default">carbon sequestration</style></keyword></keywords><dates><year Day="0" Month="0" Year="1999">1999</year></dates><urls/></record><record><database name="CBMall4" path="D:\Arhive\CBM\References\CBMall4">CBMall4</database><source-app name="Reference Manager 11.0" version="11.0.1.1709">Reference Manager 11.0</source-app><rec-number>108</rec-number><ref-type name="Journal">17</ref-type><contributors><authors><author><style face="normal" font="default">Grace,P.R.</style></author><author><style face="normal" font="default"> Colunga-Garcia,M.</style></author><author><style face="normal" font="default"> Gage,S.H.</style></author><author><style face="normal" font="default"> Robertson,G.P.</style></author><author><style face="normal" font="default"> Safir,G.R.</style></author></authors></contributors><titles><title><style face="normal" font="default">The potential impact of agricultural management and climate change on soil organic carbon resources in terrestrial ecosystems of the North Central Region of the United States</style></title><secondary-title><style face="normal" font="default">Ecosystems</style></secondary-title></titles><periodical><abbr-1><style face="normal" font="System">Ecosystems</style></abbr-1></periodical><pages end="827" start="816">816-827</pages><volume><style face="normal" font="default">9</style></volume><reprint-status status="no-file"/><keywords><keyword><style face="normal" font="default">soil organic carbon</style></keyword><keyword><style face="normal" font="default"> climate change</style></keyword></keywords><dates><year Day="0" Month="0" Year="2006">2006</year></dates><urls/></record><record><database name="CBMall4" path="D:\Arhive\CBM\References\CBMall4">CBMall4</database><source-app name="Reference Manager 11.0" version="11.0.1.1709">Reference Manager 11.0</source-app><rec-number>109</rec-number><ref-type name="Journal">17</ref-type><contributors><authors><author><style face="normal" font="default">Grace,P.R.</style></author><author><style face="normal" font="default"> Ladd,J.N.</style></author><author><style face="normal" font="default"> Robertson,G.P.</style></author><author><style face="normal" font="default"> Gage,S.H.</style></author></authors></contributors><titles><title><style face="normal" font="default">SOCRATES - a simple model for predicting long-term changes in soil organic carbon in terrestrial ecosystems</style></title><secondary-title><style face="normal" font="default">Soil Biol Biochem</style></secondary-title></titles><periodical><abbr-1><style face="normal" font="System">Soil Biol Biochem</style></abbr-1></periodical><pages end="1176" start="1172">1172-1176</pages><volume><style face="normal" font="default">38</style></volume><reprint-status status="no-file"/><keywords><keyword><style face="normal" font="default">soil organic carbon</style></keyword></keywords><dates><year Day="0" Month="0" Year="2005">2005</year></dates><urls/></record><record><database name="CBMall4" path="D:\Arhive\CBM\References\CBMall4">CBMall4</database><source-app name="Reference Manager 11.0" version="11.0.1.1709">Reference Manager 11.0</source-app><rec-number>110</rec-number><ref-type name="Journal">17</ref-type><contributors><authors><author><style face="normal" font="default">Post,W.M.</style></author><author><style face="normal" font="default"> Peng,T.H.</style></author><author><style face="normal" font="default"> Emanuel,W.R.</style></author><author><style face="normal" font="default"> King,A.W.</style></author><author><style face="normal" font="default"> Dale,V.H.</style></author><author><style face="normal" font="default"> DeAngelis,D.L.</style></author></authors></contributors><titles><title><style face="normal" font="default">The global carbon cycle</style></title><secondary-title><style face="normal" font="default">Amer Scient</style></secondary-title></titles><periodical><abbr-1><style face="normal" font="System">Amer Scient</style></abbr-1></periodical><pages end="326" start="310">310-326</pages><volume><style face="normal" font="default">78</style></volume><reprint-status status="no-file"/><keywords/><dates><year Day="0" Month="0" Year="1990">1990</year></dates><urls/></record><record><database name="CBMall4" path="D:\Arhive\CBM\References\CBMall4">CBMall4</database><source-app name="Reference Manager 11.0" version="11.0.1.1709">Reference Manager 11.0</source-app><rec-number>111</rec-number><ref-type name="Journal">17</ref-type><contributors><authors><author><style face="normal" font="default">Lindsay,A.M.</style></author></authors></contributors><titles><title><style face="normal" font="default">Are Australian soils different?</style></title><secondary-title><style face="normal" font="default">Proc Ecol Soc Aust</style></secondary-title></titles><periodical><abbr-1><style face="normal" font="System">Proc Ecol Soc Aust</style></abbr-1></periodical><pages end="97" start="83">83-97</pages><volume><style face="normal" font="default">14</style></volume><reprint-status status="no-file"/><keywords/><dates><year Day="0" Month="0" Year="1985">1985</year></dates><urls/></record><record><database name="CBMall4" path="D:\Arhive\CBM\References\CBMall4">CBMall4</database><source-app name="Reference Manager 11.0" version="11.0.1.1709">Reference Manager 11.0</source-app><rec-number>112</rec-number><ref-type name="Journal">17</ref-type><contributors><authors><author><style face="normal" font="default">Walker,T.W.</style></author><author><style face="normal" font="default"> Adams,A.F.R.</style></author></authors></contributors><titles><title><style face="normal" font="default">Studies on soil organic matter: I. Influence of phosphorus content of parent material on accumulation of carbon, nitrogen, sulphur and organic phosphorus in grassland soils</style></title><secondary-title><style face="normal" font="default">Soil Sci</style></secondary-title></titles><periodical><abbr-1><style face="normal" font="System">Soil Sci</style></abbr-1></periodical><pages end="318" start="307">307-318</pages><volume><style face="normal" font="default">85</style></volume><reprint-status status="no-file"/><keywords><keyword><style face="normal" font="default">soil organic carbon</style></keyword><keyword><style face="normal" font="default"> soil organic matter</style></keyword></keywords><dates><year Day="0" Month="0" Year="1958">1958</year></dates><urls/></record><record><database name="CBMall4" path="D:\Arhive\CBM\References\CBMall4">CBMall4</database><source-app name="Reference Manager 11.0" version="11.0.1.1709">Reference Manager 11.0</source-app><rec-number>113</rec-number><ref-type name="Journal">17</ref-type><contributors><authors><author><style face="normal" font="default">Pittock,A.B.</style></author><author><style face="normal" font="default"> Nix,H.A.</style></author></authors></contributors><titles><title><style face="normal" font="default">The effect of changing climate on Australian biomass production - a preliminary study</style></title><secondary-title><style face="normal" font="default">Clim Change</style></secondary-title></titles><periodical><abbr-1><style face="normal" font="System">Clim Change</style></abbr-1></periodical><pages end="255" start="243">243-255</pages><volume><style face="normal" font="default">8</style></volume><reprint-status status="no-file"/><keywords/><dates><year Day="0" Month="0" Year="1986">1986</year></dates><urls/></record><record><database name="CBMall4" path="D:\Arhive\CBM\References\CBMall4">CBMall4</database><source-app name="Reference Manager 11.0" version="11.0.1.1709">Reference Manager 11.0</source-app><rec-number>114</rec-number><ref-type name="Journal">17</ref-type><contributors><authors><author><style face="normal" font="default">Spain,A.V.</style></author><author><style face="normal" font="default"> Isbell,R.F.</style></author><author><style face="normal" font="default"> Probert,M.E.</style></author></authors></contributors><titles><title><style face="normal" font="default">Soil organic matter</style></title><secondary-title><style face="normal" font="default">Soils: An Australian Viewpoint</style></secondary-title></titles><periodical><abbr-1><style face="normal" font="System">Soils: An Australian Viewpoint</style></abbr-1></periodical><pages end="563" start="551">551-563</pages><reprint-status status="no-file"/><keywords><keyword><style face="normal" font="default">soil organic matter</style></keyword></keywords><dates><year Day="0" Month="0" Year="1983">1983</year></dates><urls/></record><record><database name="CBMall4" path="D:\Arhive\CBM\References\CBMall4">CBMall4</database><source-app name="Reference Manager 11.0" version="11.0.1.1709">Reference Manager 11.0</source-app><rec-number>115</rec-number><ref-type name="Journal">17</ref-type><contributors><authors><author><style face="normal" font="default">Kern,J.S.</style></author></authors></contributors><titles><title><style face="normal" font="default">Spatial patterns of soil organic carbon in the contiguous United States</style></title><secondary-title><style face="normal" font="default">Soil Sci Soc Am J</style></secondary-title></titles><periodical><abbr-1><style face="normal" font="System">Soil Sci Soc Am J</style></abbr-1></periodical><pages end="455" start="439">439-455</pages><volume><style face="normal" font="default">58</style></volume><reprint-status status="no-file"/><keywords><keyword><style face="normal" font="default">soil organic carbon</style></keyword></keywords><dates><year Day="0" Month="0" Year="1994">1994</year></dates><urls/></record><record><database name="CBMall4" path="D:\Arhive\CBM\References\CBMall4">CBMall4</database><source-app name="Reference Manager 11.0" version="11.0.1.1709">Reference Manager 11.0</source-app><rec-number>116</rec-number><ref-type name="Journal">17</ref-type><contributors><authors><author><style face="normal" font="default">Barrett,D.J.</style></author></authors></contributors><titles><title><style face="normal" font="default">Steady state net primary productivity, carbon stocks and mean residence time of carbon in the Australian terrestrial biosphere</style></title><secondary-title><style face="normal" font="default">Global Biogeochem Cycles</style></secondary-title></titles><periodical><abbr-1><style face="normal" font="System">Global Biogeochem Cycles</style></abbr-1></periodical><pages end="" start="1108">1108-</pages><volume><style face="normal" font="default">116</style></volume><reprint-status status="no-file"/><keywords><keyword><style face="normal" font="default">net primary productivity</style></keyword></keywords><dates><year Day="0" Month="0" Year="2002">2002</year></dates><notes><style face="normal" font="default">doi:10.1029/2002GB001860</style></notes><urls/></record><record><database name="CBMall4" path="D:\Arhive\CBM\References\CBMall4">CBMall4</database><source-app name="Reference Manager 11.0" version="11.0.1.1709">Reference Manager 11.0</source-app><rec-number>117</rec-number><ref-type name="Journal">17</ref-type><contributors><authors><author><style face="normal" font="default">Gifford,R.M.</style></author></authors></contributors><titles><title><style face="normal" font="default">Implications of the globally increasing atmospheric CO2 concentration and temperature for the Australian terrestrial carbon budget: integration using a simple model</style></title><secondary-title><style face="normal" font="default">Aust J Bot</style></secondary-title></titles><periodical><abbr-1><style face="normal" font="System">Aust J Bot</style></abbr-1></periodical><pages end="543" start="527">527-543</pages><volume><style face="normal" font="default">40</style></volume><reprint-status status="no-file"/><keywords/><dates><year Day="0" Month="0" Year="1992">1992</year></dates><urls/></record><record><database name="CBMall4" path="D:\Arhive\CBM\References\CBMall4">CBMall4</database><source-app name="Reference Manager 11.0" version="11.0.1.1709">Reference Manager 11.0</source-app><rec-number>118</rec-number><ref-type name="Journal">17</ref-type><contributors><authors><author><style face="normal" font="default">Smith,J.U.</style></author><author><style face="normal" font="default"> Smith,P.</style></author><author><style face="normal" font="default"> Wattenbach,M.</style></author><author><style face="normal" font="default"> Zaehle,S.</style></author><author><style face="normal" font="default"> Hiederer,R.</style></author><author><style face="normal" font="default"> Jones,R.J.A.</style></author><author><style face="normal" font="default"> Montanarella,L.</style></author><author><style face="normal" font="default"> Rounsevell,M.D.A.</style></author><author><style face="normal" font="default"> Reginster,I.</style></author><author><style face="normal" font="default"> Ewert,F.</style></author></authors></contributors><titles><title><style face="normal" font="default">Projected changes in mineral soil carbon of European croplands and grasslands, 1990-2080</style></title><secondary-title><style face="normal" font="default">Global Change Biol</style></secondary-title></titles><periodical><abbr-1><style face="normal" font="System">Global Change Biol</style></abbr-1></periodical><pages end="2152" start="2141">2141-2152</pages><volume><style face="normal" font="default">11</style></volume><reprint-status status="no-file"/><keywords/><dates><year Day="0" Month="0" Year="2005">2005</year></dates><urls/></record><record><database name="CBMall4" path="D:\Arhive\CBM\References\CBMall4">CBMall4</database><source-app name="Reference Manager 11.0" version="11.0.1.1709">Reference Manager 11.0</source-app><rec-number>119</rec-number><ref-type name="Journal">17</ref-type><contributors><authors><author><style face="normal" font="default">Smith,P.</style></author><author><style face="normal" font="default"> Smith,J.U.</style></author><author><style face="normal" font="default"> Wattenbach,M.</style></author><author><style face="normal" font="default"> Meyer,J.</style></author><author><style face="normal" font="default"> Lindner,M.</style></author><author><style face="normal" font="default"> Zaehle,S.</style></author><author><style face="normal" font="default"> Hiederer,R.</style></author><author><style face="normal" font="default"> Jones,R.</style></author><author><style face="normal" font="default"> Montanarella,L.</style></author><author><style face="normal" font="default"> Rounsevell,M.</style></author><author><style face="normal" font="default"> Reginster,I.</style></author><author><style face="normal" font="default"> Kankaanpaa,S.</style></author></authors></contributors><titles><title><style face="normal" font="default">Projected changes in mineral soil carbon of European forests, 1990-2100</style></title><secondary-title><style face="normal" font="default">Canadian J Soil Sci</style></secondary-title></titles><periodical><abbr-1><style face="normal" font="System">Canadian J Soil Sci</style></abbr-1></periodical><pages end="169" start="159">159-169</pages><volume><style face="normal" font="default">86</style></volume><reprint-status status="no-file"/><keywords><keyword><style face="normal" font="default">forest</style></keyword></keywords><dates><year Day="0" Month="0" Year="2006">2006</year></dates><urls/></record><record><database name="CBMall4" path="D:\Arhive\CBM\References\CBMall4">CBMall4</database><source-app name="Reference Manager 11.0" version="11.0.1.1709">Reference Manager 11.0</source-app><rec-number>120</rec-number><ref-type name="Journal">17</ref-type><contributors><authors><author><style face="normal" font="default">Coleman,K.</style></author><author><style face="normal" font="default"> Jenkinson,D.S.</style></author></authors></contributors><titles><title><style face="normal" font="default">RothC 26.3-A model for the turnover of carbon in soil</style></title><secondary-title><style face="normal" font="default">Evaluation of Soil Organic Matter Models Using Long-Term Datasets (NATO ASI Series I Vol 38)</style></secondary-title></titles><periodical><abbr-1><style face="normal" font="System">Evaluation of Soil Organic Matter Models Using Long-Term Datasets (NATO ASI Series I Vol 38)</style></abbr-1></periodical><pages end="246" start="237">237-246</pages><reprint-status status="no-file"/><keywords/><dates><year Day="0" Month="0" Year="1990">1990</year></dates><urls/></record><record><database name="CBMall4" path="D:\Arhive\CBM\References\CBMall4">CBMall4</database><source-app name="Reference Manager 11.0" version="11.0.1.1709">Reference Manager 11.0</source-app><rec-number>121</rec-number><ref-type name="Journal">17</ref-type><contributors><authors><author><style face="normal" font="default">Parton,W.J.</style></author><author><style face="normal" font="default"> Rasmussen,P.E.</style></author></authors></contributors><titles><title><style face="normal" font="default">Long term effects in crop management-fallow: II. Century model formulation</style></title><secondary-title><style face="normal" font="default">Soil Sci Soc Am J</style></secondary-title></titles><periodical><abbr-1><style face="normal" font="System">Soil Sci Soc Am J</style></abbr-1></periodical><pages end="536" start="530">530-536</pages><volume><style face="normal" font="default">58</style></volume><reprint-status status="no-file"/><keywords/><dates><year Day="0" Month="0" Year="1994">1994</year></dates><urls/></record><record><database name="CBMall4" path="D:\Arhive\CBM\References\CBMall4">CBMall4</database><source-app name="Reference Manager 11.0" version="11.0.1.1709">Reference Manager 11.0</source-app><rec-number>122</rec-number><ref-type name="Journal">17</ref-type><contributors><authors><author><style face="normal" font="default">Katterer,T.</style></author><author><style face="normal" font="default"> Andren,O.</style></author></authors></contributors><titles><title><style face="normal" font="default">The ICBM family of analytically solved models of soil carbon, nitrogen and microbial biomass dynamics - descriptions and application examples</style></title><secondary-title><style face="normal" font="default">Ecol Mod</style></secondary-title></titles><periodical><abbr-1><style face="normal" font="System">Ecol Mod</style></abbr-1></periodical><pages end="207" start="191">191-207</pages><volume><style face="normal" font="default">136</style></volume><reprint-status status="no-file"/><keywords/><dates><year Day="0" Month="0" Year="2001">2001</year></dates><urls/></record><record><database name="CBMall4" path="D:\Arhive\CBM\References\CBMall4">CBMall4</database><source-app name="Reference Manager 11.0" version="11.0.1.1709">Reference Manager 11.0</source-app><rec-number>123</rec-number><ref-type name="Journal">17</ref-type><contributors><authors><author><style face="normal" font="default">Amato,M.</style></author><author><style face="normal" font="default"> Ladd,J.N.</style></author></authors></contributors><titles><title><style face="normal" font="default">Decomposition of 14C-labelled glucose and legume materials in soils: Properties influencing the accumulation of organic residue C and microbial biomass C</style></title><secondary-title><style face="normal" font="default">Soil Biol Biochem</style></secondary-title></titles><periodical><abbr-1><style face="normal" font="System">Soil Biol Biochem</style></abbr-1></periodical><pages end="464" start="455">455-464</pages><volume><style face="normal" font="default">27</style></volume><reprint-status status="no-file"/><keywords/><dates><year Day="0" Month="0" Year="1992">1992</year></dates><urls/></record><record><database name="CBMall4" path="D:\Arhive\CBM\References\CBMall4">CBMall4</database><source-app name="Reference Manager 11.0" version="11.0.1.1709">Reference Manager 11.0</source-app><rec-number>124</rec-number><ref-type name="Journal">17</ref-type><contributors><authors><author><style face="normal" font="default">King,A.W.</style></author><author><style face="normal" font="default"> Post,W.M.</style></author><author><style face="normal" font="default"> Wullschleger,S.D.</style></author></authors></contributors><titles><title><style face="normal" font="default">The potential response of terrestrial carbon storage to changes in climate and atmospheric CO2</style></title><secondary-title><style face="normal" font="default">Climatic Change</style></secondary-title></titles><periodical><abbr-1><style face="normal" font="System">Climatic Change</style></abbr-1></periodical><pages end="227" start="199">199-227</pages><volume><style face="normal" font="default">35</style></volume><reprint-status status="no-file"/><keywords/><dates><year Day="0" Month="0" Year="1997">1997</year></dates><urls/></record><record><database name="CBMall4" path="D:\Arhive\CBM\References\CBMall4">CBMall4</database><source-app name="Reference Manager 11.0" version="11.0.1.1709">Reference Manager 11.0</source-app><rec-number>125</rec-number><ref-type name="Journal">17</ref-type><contributors><authors><author><style face="normal" font="default">Izaurralde,R.C.</style></author><author><style face="normal" font="default"> Haugen-Korzyra,K.L.</style></author><author><style face="normal" font="default"> Jans,D.C.</style></author><author><style face="normal" font="default"> McGill,W.B.</style></author><author><style face="normal" font="default"> Grant,R.F.</style></author><author><style face="normal" font="default"> Hiley,J.C.</style></author></authors></contributors><titles><title><style face="normal" font="default">Soil C dynamics: Measurement, simulation and site-to-region scale-up</style></title><secondary-title><style face="normal" font="default">Assessment Methods of Soil Carbon</style></secondary-title></titles><periodical><abbr-1><style face="normal" font="System">Assessment Methods of Soil Carbon</style></abbr-1></periodical><pages end="575" start="553">553-575</pages><reprint-status status="no-file"/><keywords/><dates><year Day="0" Month="0" Year="2001">2001</year></dates><urls/></record><record><database name="CBMall4" path="D:\Arhive\CBM\References\CBMall4">CBMall4</database><source-app name="Reference Manager 11.0" version="11.0.1.1709">Reference Manager 11.0</source-app><rec-number>126</rec-number><ref-type name="Journal">17</ref-type><contributors><authors><author><style face="normal" font="default">Lieth,H.</style></author></authors></contributors><titles><title><style face="normal" font="default">Modeling the primary productivity of the world</style></title><secondary-title><style face="normal" font="default">Primary Productivity of the Biosphere</style></secondary-title></titles><periodical><abbr-1><style face="normal" font="System">Primary Productivity of the Biosphere</style></abbr-1></periodical><pages end="263" start="237">237-263</pages><reprint-status status="no-file"/><keywords/><dates><year Day="0" Month="0" Year="1975">1975</year></dates><urls/></record><record><database name="CBMall4" path="D:\Arhive\CBM\References\CBMall4">CBMall4</database><source-app name="Reference Manager 11.0" version="11.0.1.1709">Reference Manager 11.0</source-app><rec-number>127</rec-number><ref-type name="Journal">17</ref-type><contributors><authors><author><style face="normal" font="default">Polglase,P.J.</style></author><author><style face="normal" font="default"> Wang,Y.P.</style></author></authors></contributors><titles><title><style face="normal" font="default">Potential CO2-enhanced carbon storage by the terrestrial biosphere</style></title><secondary-title><style face="normal" font="default">Aust J Bot</style></secondary-title></titles><periodical><abbr-1><style face="normal" font="System">Aust J Bot</style></abbr-1></periodical><pages end="656" start="641">641-656</pages><volume><style face="normal" font="default">40</style></volume><reprint-status status="no-file"/><keywords/><dates><year Day="0" Month="0" Year="1992">1992</year></dates><urls/></record><record><database name="CBMall4" path="D:\Arhive\CBM\References\CBMall4">CBMall4</database><source-app name="Reference Manager 11.0" version="11.0.1.1709">Reference Manager 11.0</source-app><rec-number>128</rec-number><ref-type name="Journal">17</ref-type><contributors><authors><author><style face="normal" font="default">Cure,J.D.</style></author><author><style face="normal" font="default"> Acock,B.</style></author></authors></contributors><titles><title><style face="normal" font="default">Crop responses to carbon dioxide doubling: a literature survey</style></title><secondary-title><style face="normal" font="default">Agric For Meteor</style></secondary-title></titles><periodical><abbr-1><style face="normal" font="System">Agric For Meteor</style></abbr-1></periodical><pages end="145" start="127">127-145</pages><volume><style face="normal" font="default">38</style></volume><reprint-status status="no-file"/><keywords/><dates><year Day="0" Month="0" Year="1986">1986</year></dates><urls/></record><record><database name="CBMall4" path="D:\Arhive\CBM\References\CBMall4">CBMall4</database><source-app name="Reference Manager 11.0" version="11.0.1.1709">Reference Manager 11.0</source-app><rec-number>129</rec-number><ref-type name="Journal">17</ref-type><contributors><authors><author><style face="normal" font="default">Jackson,R.B.</style></author><author><style face="normal" font="default"> Canadell,J.</style></author><author><style face="normal" font="default"> Erlinger,J.R.</style></author><author><style face="normal" font="default"> Mooney,H.A.</style></author><author><style face="normal" font="default"> Dala,O.E.</style></author><author><style face="normal" font="default"> Schulze,E.D.</style></author></authors></contributors><titles><title><style face="normal" font="default">A global analysis of root distributions for terrestrial biomes</style></title><secondary-title><style face="normal" font="default">Oecolog</style></secondary-title></titles><periodical><abbr-1><style face="normal" font="System">Oecolog</style></abbr-1></periodical><pages end="411" start="389">389-411</pages><volume><style face="normal" font="default">108</style></volume><reprint-status status="no-file"/><keywords/><dates><year Day="0" Month="0" Year="1996">1996</year></dates><urls/></record><record><database name="CBMall4" path="D:\Arhive\CBM\References\CBMall4">CBMall4</database><source-app name="Reference Manager 11.0" version="11.0.1.1709">Reference Manager 11.0</source-app><rec-number>130</rec-number><ref-type name="Journal">17</ref-type><contributors><authors><author><style face="normal" font="default">Jenkinson,D.S.</style></author></authors></contributors><titles><title><style face="normal" font="default">The turnover of organic carbon and nitrogen in soil</style></title><secondary-title><style face="normal" font="default">Phil Trans Roy Soc London [B]</style></secondary-title></titles><periodical><abbr-1><style face="normal" font="System">Phil Trans Roy Soc London [B]</style></abbr-1></periodical><pages end="368" start="361">361-368</pages><volume><style face="normal" font="default">329</style></volume><reprint-status status="no-file"/><keywords><keyword><style face="normal" font="default">soil organic carbon</style></keyword></keywords><dates><year Day="0" Month="0" Year="1990">1990</year></dates><urls/></record><record><database name="CBMall4" path="D:\Arhive\CBM\References\CBMall4">CBMall4</database><source-app name="Reference Manager 11.0" version="11.0.1.1709">Reference Manager 11.0</source-app><rec-number>131</rec-number><ref-type name="Journal">17</ref-type><contributors><authors><author><style face="normal" font="default">Jenkinson,D.S.</style></author><author><style face="normal" font="default"> Adams,D.E.</style></author><author><style face="normal" font="default"> Wild,A.</style></author></authors></contributors><titles><title><style face="normal" font="default">Model estimates of CO2 emissions from soil in response to global warming</style></title><secondary-title><style face="normal" font="default">Nature</style></secondary-title></titles><periodical><abbr-1><style face="normal" font="System">Nature</style></abbr-1></periodical><pages end="306" start="304">304-306</pages><volume><style face="normal" font="default">351</style></volume><reprint-status status="no-file"/><keywords/><dates><year Day="0" Month="0" Year="1991">1991</year></dates><urls/></record><record><database name="CBMall4" path="D:\Arhive\CBM\References\CBMall4">CBMall4</database><source-app name="Reference Manager 11.0" version="11.0.1.1709">Reference Manager 11.0</source-app><rec-number>132</rec-number><ref-type name="Journal">17</ref-type><contributors><authors><author><style face="normal" font="default">Ladd,J.N.</style></author><author><style face="normal" font="default"> Amato,M.</style></author><author><style face="normal" font="default"> Grace,P.R.</style></author><author><style face="normal" font="default"> van Veen,J.A.</style></author></authors></contributors><titles><title><style face="normal" font="default">Simulation of 14C turnover through the microbial biomass in soils incubated with 14C-labelled plant residues</style></title><secondary-title><style face="normal" font="default">Soil Biol Biochem</style></secondary-title></titles><periodical><abbr-1><style face="normal" font="System">Soil Biol Biochem</style></abbr-1></periodical><pages end="783" start="777">777-783</pages><volume><style face="normal" font="default">27</style></volume><reprint-status status="no-file"/><keywords/><dates><year Day="0" Month="0" Year="1995">1995</year></dates><urls/></record><record><database name="CBMall4" path="D:\Arhive\CBM\References\CBMall4">CBMall4</database><source-app name="Reference Manager 11.0" version="11.0.1.1709">Reference Manager 11.0</source-app><rec-number>133</rec-number><ref-type name="Journal">17</ref-type><contributors><authors><author><style face="normal" font="default">Alexandrov,G.A.</style></author><author><style face="normal" font="default"> Yamagata,Y.</style></author><author><style face="normal" font="default"> Oikawa,T.</style></author></authors></contributors><auth-address><style face="normal" font="default">Natl Inst Environm Studies, Tsukuba, Ibaraki 305, Japan Univ Tsukuba, Inst Biol Sci, Tsukuba, Ibaraki 305, Japan Russian Acad Sci, Inst Atmospher Phys, Moscow 109017, Russia</style></auth-address><titles><title><style face="normal" font="default">Towards a model for projecting Net Ecosystem Production of the world forests</style></title><secondary-title><style face="normal" font="default">Ecological Modelling</style></secondary-title></titles><periodical><abbr-1><style face="normal" font="System">Ecological Modelling</style></abbr-1></periodical><pages end="191" start="183">183-191</pages><volume><style face="normal" font="default">123</style></volume><number><style face="normal" font="default">2-3</style></number><reprint-status status="no-file"/><keywords><keyword><style face="normal" font="default">carbon budgets</style></keyword><keyword><style face="normal" font="default"> data set</style></keyword><keyword><style face="normal" font="default"> forest</style></keyword><keyword><style face="normal" font="default"> net ecosystem production</style></keyword></keywords><dates><year Day="15" Month="11" Year="1999">1999/11/15</year></dates><abstract><style face="normal" font="default">The global forest carbon budget constructed by Dixon et al. [Dixon, R.K., Brown, S., Houghton, R.A., Solomon, A.M., Trexler, M.C., Wisniewski, J., 1994. Carbon pools and flux of global forest ecosystems. Science, 263, 185-190] from national carbon budgets suggests that forests in mid- and high-latitude regions simultaneously entered into the phase of recovery and formed a significant sink for atmospheric carbon in the 1980s. However, constructing a carbon budget from forestry statistics gives rise to the question: what is the true value of the factor which converts the wood volume into the carbon stock? One may avoid this question by merging global carbon cycle modelling and forest inventory. This approach is illustrated by the case study of Japanese forests and it concludes that the key to projecting Net Ecosystem Production (NEP) of world forests lies with their age structure. (C) 1999 Elsevier Science B.V. All rights reserved</style></abstract><urls><web-urls><url has-ut="yes" ppv-app="ISI" ppv-ref="yes" ppv-ut="000083959200009">ISI:000083959200009</url></web-urls></urls></record><record><database name="CBMall4" path="D:\Arhive\CBM\References\CBMall4">CBMall4</database><source-app name="Reference Manager 11.0" version="11.0.1.1709">Reference Manager 11.0</source-app><rec-number>134</rec-number><ref-type name="Journal">17</ref-type><contributors><authors><author><style face="normal" font="default">Benitez,P.C.</style></author><author><style face="normal" font="default"> Obersteiner,M.</style></author></authors></contributors><auth-address><style face="normal" font="default">Wageningen Univ, Dept Social Sci, NL-6706 KN Wageningen, Netherlands IIASA, A-2361 Laxenburg, Austria</style></auth-address><titles><title><style face="normal" font="default">Site identification for carbon sequestration in Latin America: A grid-based economic approach</style></title><secondary-title><style face="normal" font="default">Forest Policy and Economics</style></secondary-title></titles><periodical><full-title><style face="normal" font="System">Forest Policy and Economics</style></full-title></periodical><pages end="651" start="636">636-651</pages><volume><style face="normal" font="default">8</style></volume><number><style face="normal" font="default">6</style></number><reprint-status status="no-file"/><keywords><keyword><style face="normal" font="default">afforestation</style></keyword><keyword><style face="normal" font="default"> carbon sequestration</style></keyword><keyword><style face="normal" font="default"> climate change</style></keyword><keyword><style face="normal" font="default"> deforestation</style></keyword><keyword><style face="normal" font="default"> Kyoto Protocol</style></keyword></keywords><dates><year Day="0" Month="8" Year="2006">2006/8</year></dates><abstract><style face="normal" font="default">Latin America harbors a large potential for carbon sequestration and biomass production. This paper deals with the estimation of carbon supply curves for afforestation and reforestation and its implicit carbon sequestration in wood products. The methodology presented aims at determining sequestration costs for individual geographical entities, based on unit-specific land use and ecosystem information, and economic data. This approach allows us to supplement local statistics that are typically scarce and unreliable in developing countries, with independent remotely sensed data in order to have a consistent method that can be applied over a large region. The results are mapped, which allows in-depth appraisal of results in an interactive mode and quick identification of least-cost carbon sequestration sites. The model is dynamic to support decision making at various stages in the Kyoto process. After model calibration and sensitivity analysis, we conducted scenario analysis. For a carbon price scenario of $20/tC, we find that the cumulative carbon sequestration by 2012 and 2020 is about 125 MtC and 337 MtC, respectively. The net benefit by 2020 could amount up to US$ 2.3 billion using less than 4% of the area suitable for afforestation and reforestation in the next 20 years. Our long-term estimates of the cumulative sequestration potential for 100 years imply that tree planting could compensate for more than 7 years of current CO2 emissions of the region's energy sector at low costs. (c) 2005 Elsevier B.V All rights reserved</style></abstract><urls><web-urls><url has-ut="yes" ppv-app="ISI" ppv-ref="yes" ppv-ut="000240408700005">ISI:000240408700005</url></web-urls></urls></record><record><database name="CBMall4" path="D:\Arhive\CBM\References\CBMall4">CBMall4</database><source-app name="Reference Manager 11.0" version="11.0.1.1709">Reference Manager 11.0</source-app><rec-number>135</rec-number><ref-type name="Journal">17</ref-type><contributors><authors><author><style face="normal" font="default">Obersteiner,M.</style></author><author><style face="normal" font="default"> Alexandrov,G.</style></author><author><style face="normal" font="default"> Benitez,P.C.</style></author><author><style face="normal" font="default"> McCallum,I.</style></author><author><style face="normal" font="default"> Kraxner,F.</style></author><author><style face="normal" font="default"> Riahi,K.</style></author><author><style face="normal" font="default"> Rokityanskiy,D.</style></author><author><style face="normal" font="default"> Yamagata,Y.</style></author></authors></contributors><titles><title><style face="normal" font="default">Global Supply of Biomass for Energy and Carbon Sequestration from Afforestation/Reforestation Activities</style></title><secondary-title><style face="normal" font="default">Mitigation and Adaptation Strategies for Global Change</style></secondary-title></titles><periodical><abbr-1><style face="normal" font="System">Mitigation and Adaptation Strategies for Global Change</style></abbr-1></periodical><pages end="2386" start="1381">1381-2386</pages><reprint-status status="no-file"/><keywords><keyword><style face="normal" font="default">carbon sequestration</style></keyword></keywords><dates><year Day="0" Month="0" Year="2006">2006</year></dates><urls/></record><record><database name="CBMall4" path="D:\Arhive\CBM\References\CBMall4">CBMall4</database><source-app name="Reference Manager 11.0" version="11.0.1.1709">Reference Manager 11.0</source-app><rec-number>136</rec-number><ref-type name="Journal">17</ref-type><contributors><authors><author><style face="normal" font="default">Ramankutty,N.</style></author><author><style face="normal" font="default"> Foley,J.A.</style></author><author><style face="normal" font="default"> Norman,J.</style></author><author><style face="normal" font="default"> McSweeney,K.</style></author></authors></contributors><titles><title><style face="normal" font="default">The global distribution of cultivable lands: current patterns and sensitivity to possible climate change</style></title><secondary-title><style face="normal" font="default">Global Ecology &amp; Biogeography</style></secondary-title></titles><periodical><abbr-1><style face="normal" font="System">Global Ecology &amp; Biogeography</style></abbr-1></periodical><pages end="392" start="377">377-392</pages><volume><style face="normal" font="default">11</style></volume><number><style face="normal" font="default">5</style></number><reprint-status status="no-file"/><keywords><keyword><style face="normal" font="default">climate change</style></keyword></keywords><dates><year Day="0" Month="0" Year="2002">2002</year></dates><urls/></record></records></xml>
