# Supplementary material for: Who is Who in Carbon Balance and Management 2006
Source: Carbon Balance Manag. 2007 Jan 22;2:1. doi: 10.1186/1750-0680-2-1 (PMC1797196; doi:10.1186/1750-0680-2-1)
Supplement: Additional File 2 — The list of words and wordings selected from the articles published in the first volume of the journal. [file 1750-0680-2-1-S2.txt]

ability to retain organic carbon
acceptable climate change
acid neutralizing capacity of seawater
acid-base balance
acid-base imbalances in marine organisms
activity data
actual country-specific information
adverse conditions
afforestation
agriculture sector
alkalinity
allocation of carbon
anomalies in atmospheric CO2 increase
anomalous CO2 flux
anomalously extreme climate
Anthropocene
anthropogenic emissions
Asia region
atmosphere-ice-ocean carbon cycle model
atmospheric CO2 concentrations
average surface temperature
baseline energy consumption from air-conditioning
baseline value for SOC
biologically mediated pH changes
biosphere simulation model
burnt biomass
calcareous shells
capacity to absorb anthropogenic CO2
capacity to act as sinks
carbon budgets
carbon conserving practices
carbon cycle feedbacks
carbon emissions
carbon fertilisation
carbon flows
carbon flux anomalies
carbon fluxes
Carbon Management Education
carbon price incentive schemes
carbon sequestration
carbon sink
carbon stocks in forest biomass
carbon tax
carbon uptake
carelessness feedback
cation exchange capacity
change of vegetation type
changes in the moisture regime
changes in weather patterns
Cities for Climate Change Program
climate change
climate change feedbacks on the carbon chemistry
climate policy
climate scenario
CO2 biological pump
CO2 emissions in the commercial sector
CO2 uptake by the ocean
collapse of the Amazonian rain forest
compensating effects
compensatory mechanisms
consumption activities
conversion of natural lands
country-specific emission factors
coupled atmosphere-ocean mode
cover fraction of major vegetation types
current forest cover
data set
dead organic matter
decline in boreal forest area
decline in forest area
decrease in pH due to ocean warming
decrease of biomass
decreases in transpiration
decreasing rainfall
default activity data
default emission factors
deforestation
deforestation emissions
deforestation tax
desertification
DIC concentrations
direct anthropogenic emission of CO2
direct effects of ocean warming
direct human influence
direct injection of carbon into the deep ocean
dissolution of exoskeletal components
disturbance in terrestrial ecosystems
disturbances of the global carbon cycle
drought-induced tree line
Dynamic Global Vegetation Models
dynamics of terrestrial ecosystems
ecological modernization
ecosystem physiology
eddy covariance measurements
EEZ
EEZ carbon sink
effect of income
effects of temperature and precipitation
embedded carbon
emission factors
emission reduction targets
emission sources
emissions reduction target
emitting mechanisms from sources
energy consumption in typical offices
energy savings potential
energy usage within buildings
energy use
enhanced litter production
enhanced plant growth
environmental regulations
environmental stress
estimation methods
exceptionally dry years
Exclusive Economic Zone
expanding land use
extended dry seasons
extent of ocean acidification
feedbacks and non-linearities
feedbacks and nonlinearities
feedbacks between climate and vegetation
financial mechanisms
fire control in forests
forest
forest degradation
forest expansion
fossil fuel consumption
fuelwood production
full carbon budgets for cities
functional strategies
geoengineering strategies
geographical pattern of vegetation
geologic sequestration
GHG inventories
global carbon trading
global decline in SOC
greenhouse gas emission scenario
greenhouse gas emissions
greenhouse gas inventories
guidelines of the Intergovernmental Panel on Climate Change
heat stress on boreal trees
heating,ventilating,and air conditioning
heterotrophic respiration
holistic view of the carbon cycle
human emissions-atmospheric CO2 equation
human well-being
HVAC
impact of climate change
incentives for keeping the forest carbon stock intact
increase in fire frequency
increase in oceanic
increased deciduousness
increased water demand
increased water use efficiency
increases in growing stock
increasing concentration of carbonic acid
increasing greenhouse gas concentrations
industrial carbon dioxide emissions
industrialization
information exchange activities
injected carbon
insensitivity of pH to climate change
institutional drivers
institutional impacts
intergenerational equity
invariant allocation of carbon gains
IPAT
IPCC guidelines
Kuznets curve
Kyoto Protocol
land ecosystems
land use change
land use model
Land Use,Land-Use Change and Forestry
land-use change
large-scale climate anomalies
leaf nitrogen contents
living biomass
locally appropriate levers for carbon management
locally derived regulatory oversight
long term means to store CO2
lower wet season precipitation
magnitude of carbon fertilisation effects
marine carbon cycle
marine organisms
meridional change in pH
Miami model
mitigating the heat load of buildings
mitigation and adaptation policies
mobilisation of nitrogen
modernization effect
Montreal Protocol
national carbon accounts
national communications
national greenhouse gas inventories
NEE anomalies
net carbon exchange
net carbon loss
net climate change feedback
net ecosystem production
net loss of carbon
net primary production
net primary productivity
net sink of carbon
neutralizing capacity of calcium carbonate
non-woody vegetation
northward expansion of the boreal forest
NPP
nutrient and water constraints
nutrient limitations of vegetation growth
ocean acidification
ocean pH
Ocean warming
ocean warming feedback
oceanic anthropogenic CO2 sink
oceanic CO2 uptake
oceanic uptake of anthropogenic CO2
past changes in climate
permafrost soils
permafrost thawing depth
pest outbreaks
pH of seawater
phosphorus availability
pools of carbon
population growth
purposeful carbon sequestration
purposeful sequestration
quantifiable mitigation strategies
rate of acidification
rates of leakage
recession of the boreal forest
reduce energy consumption in the HVAC
reduced precipitation
reduced soil respiration
reducing deforestation
reduction in DIC growth
regional carbon budget
regional changes in vegetation structure
reporting country inventory practices
reporting requirements
reservoir to purposefully sequester carbon
response of marine organisms to pH changes
response of vegetation
responses of plant functional types to climate
responses to a warming climate
retention of forests
rising acidity of the ocean
robust assessment
salinity
saturation state of calcium carbonate
sea-ice extent
sectoral groups of energy
sensitivity of future oceanic acidification
sensitivity of heterotrophic respiration to soil moisture
sensitivity to natural disturbances
sequestration efficiency
shifts in spatial rainfall distribution
short-lived plant parts
slow down climate change
SOC
socioeconomic drivers
soil crusting and compaction
soil microbial activity
soil organic carbon
soil organic matter
soil processes
soil respiration
soil survey
solubility induced changes
spatial distribution of vegetation
speciation of carbon within the ocean
species composition
steady state analysis
technological efficiency
temporal development of vegetation
temporal variability of heterotrophic respiration
terrestrial balances of carbon
terrestrial carbon balance
terrestrial carbon cycling
terrestrial carbon sink
terrestrial feedback on climate
terrestrial modulation of atmospheric carbon anomalies
terrestrial vegetation
the impact on soil respiration
the lack of actual country-specific information
the value of forest land
thermodynamic equilibration
transfer of CO2 from the atmosphere to the oceans
transition from temperate savannah to subtropical woodland
trophic structure of marine ecosystems
uncertainty of estimated emissions
UNFCCC
UNFCCC requirements
Urban and Regional Carbon Management
urban areas
urban territories
urban vegetation
urbanised ecosystem
urbanized areas
value of the regional network
variations in the CO2 growth rate
voluntary environmental management standard
vulnerable to rising temperatures
water-limitation of NPP
weakening oceanic sink
WGIA
wildfires
woody encroachment
world-wide cooling
